# Supplementary material for: Local-scale phylodynamics reveal differential community impact of SARS-CoV-2 in a metropolitan US county
Source: PLoS Pathog. 2024 Mar 26;20(3):e1012117. doi: 10.1371/journal.ppat.1012117 (PMC10997136; doi:10.1371/journal.ppat.1012117)
Supplement: S1 Table — (XLSX) [file ppat.1012117.s007.xlsx]

## Sheet: Sheet1
Region	PUMA	ZIPCODE
North King County	11601	98103
		98107
		98117
	11602	98105
		98115
		98125
		98195
	11603	98101
		98102
		98104
		98109
		98119
		98121
		98154
		98164
		98199
	11604	98112
		98118
		98122
		98144
	11605	98106
		98108
		98116
		98126
		98134
		98136
	11606	98133
		98155
		98177
		98011
		98028
	11607	98033
		98034
		98052
	11608	98004
		98005
		98006
		98007
		98008
		98039
	11609	98040
		98029
		98076
		98075
	11616	98045
		98065
		98014
		98077
		98053
		98024
		98072
		98019
South King County	11610	98055
		98057
		98056
		98178
	11611	98146
		98148
		98166
		98168
		98188
	11612	98003
		98023
		98198
		98070
	11613	98030
		98031
		98032
		98092
	11614	98001
		98002
		98047
	11615	98010
		98022
		98038
		98051
		98027
		98042
		98059
		98058
