# Supplementary material for: Local-scale phylodynamics reveal differential community impact of SARS-CoV-2 in a metropolitan US county
Source: PLoS Pathog. 2024 Mar 26;20(3):e1012117. doi: 10.1371/journal.ppat.1012117 (PMC10997136; doi:10.1371/journal.ppat.1012117)
Supplement: S2 Table — (CSV) [file ppat.1012117.s008.csv]

strain	gisaid_epi_isl	genbank_accession	authors	originating_lab	submitting_lab	ns_kc
Albania/210901052/2021	EPI_ISL_1299861	?	PHE Covid Sequencing Team et al	Unit of lab surveillance of viral emerging diseases, National Lab of Influenza	Respiratory Virus Unit, National Infection Service, Public Health England	Europe
Argentina/INEI109784/2021	EPI_ISL_6694416	?	Baumeister E. et al	Servicio Virosis Respiratorias-Departamento Virología-INEI	Instituto Nacional Enfermedades Infecciosas C.G.Malbran	South America
Argentina/INEI106236/2021	EPI_ISL_4082619	?	Baumeister E. et al	Servicio Virosis Respiratorias-Departamento Virología-INEI	Instituto Nacional Enfermedades Infecciosas C.G.Malbran	South America
Australia/NSW-R0095/2021	EPI_ISL_1121984	?	Foster et al	New South Wales Health Pathology Royal Prince Alfred Hospital	Microbiology RPAH	Oceania
Argentina/INEI113562/2021	EPI_ISL_8688596	?	Baumeister E. et al	Servicio Virosis Respiratorias-Departamento Virología-INEI	Instituto Nacional Enfermedades Infecciosas C.G.Malbran	South America
Angola/KRISP-K009683/2021	EPI_ISL_1347879	?	Morais J et al	Instituto Nacional de Investigação em Saúde	KRISP, KZN Research Innovation and Sequencing Platform	Africa
Aruba/AW-RIVM-46331/2021	EPI_ISL_3138406	?	Adam Meijer et al	Dutch COVID-19 response team	National Institute for Public Health and the Environment (RIVM)	South America
Aruba/AW-RIVM-32980/2021	EPI_ISL_2218726	?	Adam Meijer et al	Dutch COVID-19 response team	National Institute for Public Health and the Environment (RIVM)	South America
Australia/SA0672/2021	EPI_ISL_1704802	?	Lex Leong et al	SA Pathology	SA Pathology	Oceania
Aruba/AW-RIVM-25495/2021	EPI_ISL_1704968	?	Adam Meijer et al	Dutch COVID-19 response team	National Institute for Public Health and the Environment (RIVM)	South America
Angola/KRISP-K019426/2021	EPI_ISL_3118683	?	Giandhari J et al	AFRICA_CDC - Angola	KRISP, KZn Research Innovation and Sequencing Platform	Africa
Argentina/UW21040649077/2021	EPI_ISL_10515202	OM897935.1	Pavitra Roychoudhury et al	UW Virology Lab	UW Virology Lab	South America
Argentina/UW21060415553/2021	EPI_ISL_10515189	OM898491.1	Pavitra Roychoudhury et al	UW Virology Lab	UW Virology Lab	South America
Armenia/IMB3-12/2021	EPI_ISL_1718305	?	Arsen Arakelyan et al	National Center of Disease Control and Prevention of the Republic of Armenia	Institute of Molecular Biology NAS RA, Republic of Armenia, Department of Bioengineering, BioinformaticsInstitute and Molecular Biology IBMPh RAU, Republic of Armenia	Asia
Argentina/INEI103290/2021	EPI_ISL_2136093	?	Baumeister E. et al	Servicio Virosis Respiratorias-Departamento Virología-INEI	Instituto Nacional Enfermedades Infecciosas C.G.Malbran	South America
Argentina/INEI104062/2021	EPI_ISL_2136044	?	Baumeister E. et al	Servicio Virosis Respiratorias-Departamento Virología-INEI	Instituto Nacional Enfermedades Infecciosas C.G.Malbran	South America
Algeria/17416/2021	EPI_ISL_5052205	?	Fayez Khardine et al	NIC, Viral Respiratory Unit	Virology Departement	Africa
Algeria/2023/2021	EPI_ISL_11905500	?	Alia Grad et al	NIC, Viral Respiratory Unit	Virology Departement	Africa
Angola/CERI-KRISP-K023609/2021	EPI_ISL_4575114	?	Morais J et al	Instituto Nacional de Investigação em Saúde	CERI, Centre for Epidemic Response and Innvoation, Stellenbosch University and KRISP, KZN Research Innovation and Sequencing Platform, UKZN.	Africa
Argentina/PAIS-A0515/2021	EPI_ISL_2007518	?	Alexay et al	Laboratorio de Virología del Hospital de Niños Dr. Ricardo Gutierrez	Área de Secuenciación del Laboratorio de Virología del Hospital de Niños Dr. Ricardo Gutierrez on behalf of 'Proyecto Argentino Interinstitucional de genomica de SARS-CoV-2' (PAIS Consortium)	South America
Algeria/32679/2021	EPI_ISL_12156752	?	Sarah Belkalem et al	NIC, Viral Respiratory Unit	NIC, Viral Respiratory Unit	Africa
Argentina/INEI111961/2021	EPI_ISL_6695193	?	Baumeister E. et al	Servicio Virosis Respiratorias-Departamento Virología-INEI	Instituto Nacional Enfermedades Infecciosas C.G.Malbran	South America
Argentina/INEI105824/2021	EPI_ISL_4082480	?	Baumeister E. et al	Servicio Virosis Respiratorias-Departamento Virología-INEI	Instituto Nacional Enfermedades Infecciosas C.G.Malbran	South America
Australia/NSW4482/2021	EPI_ISL_1633351	?	Foster et al	Area of Virology, Serology and Virology Division (SAViD), New South Wales Health Pathology Randwick	Virology Research Laboratory; Area of Virology, Serology and Virology Division (SAViD), New South Wales Health Pathology Randwick	Oceania
Angola/CERI-KRISP-K021748/2021	EPI_ISL_3859932	?	Morais J et al	Instituto Nacional de Investigação em Saúde	CERI, Centre for Epidemic Response and Innvoation, Stellenbosch University and KRISP, KZN Research Innovation and Sequencing Platform, UKZN.	Africa
Afghanistan/2870x0001_23697/2021	EPI_ISL_4572739	?	Irina Maljkovic Berry et al	Afghanistan	WRAIR	Asia
Aruba/AW-RIVM-40499/2021	EPI_ISL_2673224	?	Adam Meijer et al	Dutch COVID-19 response team	National Institute for Public Health and the Environment (RIVM)	South America
Angola/KRISP-K009730/2021	EPI_ISL_1347910	?	Morais J et al	Instituto Nacional de Investigação em Saúde	KRISP, KZN Research Innovation and Sequencing Platform	Africa
Aruba/AW-RIVM-14501/2021	EPI_ISL_1165527	?	Adam Meijer et al	Dutch COVID-19 response team	National Institute for Public Health and the Environment (RIVM)	South America
Algeria/01064/2021	EPI_ISL_5052202	?	Fayez Khardine et al	NIC, Viral Respiratory Unit	Virology Departement	Africa
Argentina/PAIS-D0213/2021	EPI_ISL_7620336	?	Gramundi et al	Laboratorio del Hospital Regional Ushuaia Gdor. Ernesto Campos	Nodo de Secuenciación Tierra del Fuego - Hospital Regional Ushuaia - Centro Austral De Investigaciones Científicas - Universidad Nacional De Tierra Del Fuego on behalf PAIS project and ANLIS-Malbran	South America
Argentina/INEI105475/2021	EPI_ISL_4082332	?	Baumeister E. et al	Servicio Virosis Respiratorias-Departamento Virología-INEI	Instituto Nacional Enfermedades Infecciosas C.G.Malbran	South America
Argentina/INEI111678/2021	EPI_ISL_7751299	?	Baumeister E. et al	Servicio Virosis Respiratorias-Departamento Virologia-INEI	Instituto Nacional Enfermedades Infecciosas C.G.Malbran	South America
Angola/CERI-KRISP-K023647/2021	EPI_ISL_4575116	?	Morais J et al	Instituto Nacional de Investigação em Saúde	CERI, Centre for Epidemic Response and Innvoation, Stellenbosch University and KRISP, KZN Research Innovation and Sequencing Platform, UKZN.	Africa
Australia/NSW-R0251/2021	EPI_ISL_2107450	?	Foster et al	New South Wales Health Pathology Royal Prince Alfred Hospital	Microbiology RPAH	Oceania
Afghanistan/2870x0136_23861/2021	EPI_ISL_4572792	?	Irina Maljkovic Berry et al	Afghanistan	WRAIR	Asia
Andorra/AND-234_2118213839_GC/2021	EPI_ISL_3384887	?	M et al	Laboratori d'anàlisis clíniques, Hospital Nostra Senyora de Meritxell	LBM de CHU de Toulouse, Hôpitaux de Toulouse	Europe
Algeria/7222/2021	EPI_ISL_11905501	?	Alia Grad et al	NIC, Viral Respiratory Unit	Virology Departement	Africa
Argentina/PAIS-D0212/2021	EPI_ISL_7620335	?	Gramundi et al	Laboratorio del Hospital Regional Ushuaia Gdor. Ernesto Campos	Nodo de Secuenciación Tierra del Fuego - Hospital Regional Ushuaia - Centro Austral De Investigaciones Científicas - Universidad Nacional De Tierra Del Fuego on behalf PAIS project and ANLIS-Malbran	South America
Argentina/PAIS-A0555/2021	EPI_ISL_2007537	?	Alexay et al	Laboratorio de Virología del Hospital de Niños Dr. Ricardo Gutierrez	Área de Secuenciación del Laboratorio de Virología del Hospital de Niños Dr. Ricardo Gutierrez on behalf of 'Proyecto Argentino Interinstitucional de genomica de SARS-CoV-2' (PAIS Consortium)	South America
Argentina/PAIS-A0995/2021	EPI_ISL_4405609	?	Nabaes Jodar et al	Laboratorio de Virología del Hospital de Niños Dr. Ricardo Gutierrez	Área de Secuenciación del Laboratorio de Virología del Hospital de Niños Dr. Ricardo Gutierrez on behalf of 'Proyecto Argentino Interinstitucional de genomica de SARS-CoV-2' (PAIS Consortium)	South America
Albania/210901059/2021	EPI_ISL_1299868	?	PHE Covid Sequencing Team et al	Unit of lab surveillance of viral emerging diseases, National Lab of Influenza	Respiratory Virus Unit, National Infection Service, Public Health England	Europe
Armenia/IMB3-2/2021	EPI_ISL_1718295	?	Zaven Karalyan et al	National Center of Disease Control and Prevention of the Republic of Armenia	Institute of Molecular Biology NAS RA, Republic of Armenia, Department of Bioengineering, BioinformaticsInstitute and Molecular Biology IBMPh RAU, Republic of Armenia	Asia
Australia/NSW-R0129/2021	EPI_ISL_1184094	?	Foster et al	New South Wales Health Pathology Royal Prince Alfred Hospital	Microbiology RPAH	Oceania
Armenia/IMB4-11/2021	EPI_ISL_3543596	?	Arsen Arakelyan et al	National Center of Disease Control and Prevention of the Republic of Armenia, Davidyants Laboratories, Yerevan, Armenia	Institute of Molecular Biology NAS RA, Republic of Armenia, Department of Bioengineering, BioinformaticsInstitute and Molecular Biology IBMPh RAU, Republic of Armenia	Asia
Aruba/AW-RIVM-22215/2021	EPI_ISL_1521141	?	Adam Meijer et al	Dutch COVID-19 response team	National Institute for Public Health and the Environment (RIVM)	South America
Angola/CERI-KRISP-K013431/2021	EPI_ISL_2492739	?	Morais J et al	Instituto Nacional de Investigação em Saúde	CERI, Centre for Epidemic Response and Innvoation, Stellenbosch University and KRISP, KZN Research Innovation and Sequencing Platform, UKZN.	Africa
Angola/CERI-KRISP-K023638/2021	EPI_ISL_4575174	?	Morais J et al	Instituto Nacional de Investigação em Saúde	CERI, Centre for Epidemic Response and Innvoation, Stellenbosch University and KRISP, KZN Research Innovation and Sequencing Platform, UKZN.	Africa
Australia/NSW-SAVID-4953/2021	EPI_ISL_3200830	?	Foster et al	Area of Virology, Serology and Virology Division (SAViD), New South Wales Health Pathology Randwick	Virology Research Laboratory; Area of Virology, Serology and Virology Division (SAViD), New South Wales Health Pathology Randwick	Oceania
Aruba/AW-RIVM-22237/2021	EPI_ISL_1521155	?	Adam Meijer et al	Dutch COVID-19 response team	National Institute for Public Health and the Environment (RIVM)	South America
Australia/NSW-R0168/2021	EPI_ISL_1315071	?	Foster et al	New South Wales Health Pathology Royal Prince Alfred Hospital	Microbiology RPAH	Oceania
Aruba/AW-RIVM-23257/2021	EPI_ISL_1596139	?	Adam Meijer et al	Dutch COVID-19 response team	National Institute for Public Health and the Environment (RIVM)	South America
Argentina/INEI109614/2021	EPI_ISL_5158963	?	Baumeister E. et al	Servicio Virosis Respiratorias-Departamento Virología-INEI	Instituto Nacional Enfermedades Infecciosas C.G.Malbran	South America
Algeria/46827/2021	EPI_ISL_12156757	?	Sarah Belkalem et al	NIC, Viral Respiratory Unit	NIC, Viral Respiratory Unit	Africa
Argentina/INEI108820/2021	EPI_ISL_5158619	?	Baumeister E. et al	Servicio Virosis Respiratorias-Departamento Virología-INEI	Instituto Nacional Enfermedades Infecciosas C.G.Malbran	South America
Argentina/INEI103273/2021	EPI_ISL_2136083	?	Baumeister E. et al	Servicio Virosis Respiratorias-Departamento Virología-INEI	Instituto Nacional Enfermedades Infecciosas C.G.Malbran	South America
Argentina/INEI115523/2021	EPI_ISL_9189258	?	Baumeister E. et al	Servicio Virosis Respiratorias-Departamento Virología-INEI	Instituto Nacional Enfermedades Infecciosas C.G.Malbran	South America
Argentina/INEI111629/2021	EPI_ISL_6695127	?	Baumeister E. et al	Servicio Virosis Respiratorias-Departamento Virología-INEI	Instituto Nacional Enfermedades Infecciosas C.G.Malbran	South America
Australia/NSW1242/2020	EPI_ISL_740873	?	CIDM-PH et al.	South Eastern Area Laboratory Services (SEALS)	NSW Health Pathology - Institute of Clinical Pathology and Medical Research; Westmead Hospital; University of Sydney	Oceania
Armenia/IMB3-5/2021	EPI_ISL_1718298	?	Arsen Arakelyan et al	National Center of Disease Control and Prevention of the Republic of Armenia	Institute of Molecular Biology NAS RA, Republic of Armenia, Department of Bioengineering, BioinformaticsInstitute and Molecular Biology IBMPh RAU, Republic of Armenia	Asia
Angola/KRISP-K009742/2021	EPI_ISL_1347914	?	Morais J et al	Instituto Nacional de Investigação em Saúde	KRISP, KZN Research Innovation and Sequencing Platform	Africa
Argentina/PAIS-A0500/2021	EPI_ISL_2007487	?	Alexay et al	Laboratorio de Virología del Hospital de Niños Dr. Ricardo Gutierrez	Área de Secuenciación del Laboratorio de Virología del Hospital de Niños Dr. Ricardo Gutierrez on behalf of 'Proyecto Argentino Interinstitucional de genomica de SARS-CoV-2' (PAIS Consortium)	South America
Albania/210901058/2020	EPI_ISL_1299867	?	PHE Covid Sequencing Team et al	Unit of lab surveillance of viral emerging diseases, National Lab of Influenza	Respiratory Virus Unit, National Infection Service, Public Health England	Europe
Argentina/PAIS-G0461/2021	EPI_ISL_7547024	?	Zeballos et al	Laboratorio Central, Ministerio de Salud Córdoba	Fundacion para el Progreso de la Medicina and Instituto de Patologia Vegetal (IPAVE-CIAP-INTA) on behalf of 'Proyecto Argentino Interinstitucional de genomica de SARS-CoV-2' (PAIS Consortium)	South America
Australia/NSW3456/2020	EPI_ISL_678386	?	Foster et al	Area of Virology, Serology and Virology Division (SAViD), New South Wales Health Pathology Randwick	Virology Research Laboratory; Area of Virology, Serology and Virology Division (SAViD), New South Wales Health Pathology Randwick	Oceania
Australia/QLD1728/2021	EPI_ISL_1306129	?	Son Nguyen et al	Queensland Health Forensic and Scientific Services	Queensland Health Forensic and Scientific Services	Oceania
Angola/CERI-KRISP-K021755/2021	EPI_ISL_3859876	?	Morais J et al	Instituto Nacional de Investigação em Saúde	CERI, Centre for Epidemic Response and Innvoation, Stellenbosch University and KRISP, KZN Research Innovation and Sequencing Platform, UKZN.	Africa
Angola/KRISP-K019414/2021	EPI_ISL_3118682	?	Giandhari J et al	AFRICA_CDC - Angola	KRISP, KZn Research Innovation and Sequencing Platform	Africa
Angola/CERI-KRISP-K014888/2021	EPI_ISL_2494882	?	Morais J et al	Instituto Nacional de Investigação em Saúde	KRISP, KZN Research Innovation and Sequencing Platform	Africa
Australia/NSW-SAVID-4865/2021	EPI_ISL_3568493	?	Foster et al	Area of Virology, Serology and Virology Division (SAViD), New South Wales Health Pathology Randwick	Virology Research Laboratory; Area of Virology, Serology and Virology Division (SAViD), New South Wales Health Pathology Randwick	Oceania
Argentina/INEI106238/2021	EPI_ISL_4082622	?	Baumeister E. et al	Servicio Virosis Respiratorias-Departamento Virología-INEI	Instituto Nacional Enfermedades Infecciosas C.G.Malbran	South America
Australia/QLD2270/2021	EPI_ISL_4303406	?	Chenwei Wang on behalf of Q-PHIRE Genomics et al	PHV-FSS	PHV-FSS	Oceania
Algeria/33212/2021	EPI_ISL_12156753	?	Sarah Belkalem et al	NIC, Viral Respiratory Unit	NIC, Viral Respiratory Unit	Africa
Afghanistan/2870x0142_23820/2021	EPI_ISL_4572795	?	Irina Maljkovic Berry et al	Afghanistan	WRAIR	Asia
Angola/CERI-KRISP-K021701/2021	EPI_ISL_3860021	?	Morais J et al	Instituto Nacional de Investigação em Saúde	CERI, Centre for Epidemic Response and Innvoation, Stellenbosch University and KRISP, KZN Research Innovation and Sequencing Platform, UKZN.	Africa
Aruba/AW-RIVM-11382/2021	EPI_ISL_1014281	?	Adam Meijer et al	Dutch COVID-19 response team	National Institute for Public Health and the Environment (RIVM)	South America
Aruba/AW-RIVM-32126/2021	EPI_ISL_2218296	?	Adam Meijer et al	Dutch COVID-19 response team	National Institute for Public Health and the Environment (RIVM)	South America
Algeria/14564/2021	EPI_ISL_11905496	?	Alia Grad et al	NIC, Viral Respiratory Unit	Virology Departement	Africa
Algeria/43053/2021	EPI_ISL_3718527	?	Fetouma Doudou et al	NIC, Viral Respiratory Unit	Virology Departement	Africa
Argentina/PAIS-G0337/2021	EPI_ISL_3230027	?	Fernández et al	Hospital Señor del Milagro	Instituto de Patologia Vegetal (CIAP-INTA) on behalf of 'Proyecto Argentino Interinstitucional de genomica de SARS-CoV-2' (PAIS Consortium)	South America
Albania/210901054/2020	EPI_ISL_1299863	?	PHE Covid Sequencing Team et al	Unit of lab surveillance of viral emerging diseases, National Lab of Influenza	Respiratory Virus Unit, National Infection Service, Public Health England	Europe
Angola/CERI-KRISPK013379/2021	EPI_ISL_2609519	?	Morais J et al	Instituto Nacional de Investigação em Saúde	KRISP, KZN Research Innovation and Sequencing Platform	Africa
Argentina/INEI103276/2021	EPI_ISL_2136086	?	Baumeister E. et al	Servicio Virosis Respiratorias-Departamento Virología-INEI	Instituto Nacional Enfermedades Infecciosas C.G.Malbran	South America
Australia/QLD2235/2021	EPI_ISL_3614826	?	Chenwei Wang on behalf of Q-PHIRE Genomics et al	Queensland Health Forensic and Scientific Services	Queensland Health Forensic and Scientific Services	Oceania
Aruba/AW-RIVM-22250/2021	EPI_ISL_1521163	?	Adam Meijer et al	Dutch COVID-19 response team	National Institute for Public Health and the Environment (RIVM)	South America
Aruba/AW-RIVM-30239/2021	EPI_ISL_2093609	?	Adam Meijer et al	Dutch COVID-19 response team	National Institute for Public Health and the Environment (RIVM)	South America
Argentina/INEI106727/2021	EPI_ISL_4082953	?	Baumeister E. et al	Servicio Virosis Respiratorias-Departamento Virología-INEI	Instituto Nacional Enfermedades Infecciosas C.G.Malbran	South America
Angola/KRISP-K010852/2021	EPI_ISL_1545285	?	Morais J et al	Instituto Nacional de Investigação em Saúde	KRISP, KZN Research Innovation and Sequencing Platform	Africa
Argentina/PAIS-G0457/2021	EPI_ISL_7547020	?	Zeballos et al	Laboratorio Central, Ministerio de Salud Córdoba	Fundacion para el Progreso de la Medicina and Instituto de Patologia Vegetal (IPAVE-CIAP-INTA) on behalf of 'Proyecto Argentino Interinstitucional de genomica de SARS-CoV-2' (PAIS Consortium)	South America
Afghanistan/2870x0179_23830/2021	EPI_ISL_4572804	?	Irina Maljkovic Berry et al	Afghanistan	WRAIR	Asia
Argentina/UW21062603365/2021	EPI_ISL_10515116	OM898719.1	Pavitra Roychoudhury et al	UW Virology Lab	UW Virology Lab	South America
Afghanistan/2870x0052_23558_23582/2021	EPI_ISL_4572766	?	Irina Maljkovic Berry et al	Afghanistan	WRAIR	Asia
Australia/NSW-R0088/2021	EPI_ISL_1121979	?	Foster et al	New South Wales Health Pathology Royal Prince Alfred Hospital	Microbiology RPAH	Oceania
Afghanistan/2870x0196_23485_23595/2021	EPI_ISL_4572805	?	Irina Maljkovic Berry et al	Afghanistan	WRAIR	Asia
Aruba/AW-RIVM-40561/2021	EPI_ISL_2673287	?	Adam Meijer et al	Dutch COVID-19 response team	National Institute for Public Health and the Environment (RIVM)	South America
Aruba/AW-RIVM-40508/2021	EPI_ISL_2673233	?	Adam Meijer et al	Dutch COVID-19 response team	National Institute for Public Health and the Environment (RIVM)	South America
Algeria/33008/2021	EPI_ISL_12156751	?	Sarah Belkalem et al	NIC, Viral Respiratory Unit	NIC, Viral Respiratory Unit	Africa
Angola/CERI-KRISPK014536/2021	EPI_ISL_2609558	?	Morais J et al	Instituto Nacional de Investigação em Saúde	KRISP, KZN Research Innovation and Sequencing Platform	Africa
Angola/KRISP-K010853/2021	EPI_ISL_1545286	?	Morais J et al	Instituto Nacional de Investigação em Saúde	KRISP, KZN Research Innovation and Sequencing Platform	Africa
Aruba/AW-RIVM-16755/2021	EPI_ISL_1289178	?	Adam Meijer et al	Dutch COVID-19 response team	National Institute for Public Health and the Environment (RIVM)	South America
Albania/210901063/2021	EPI_ISL_1299871	?	PHE Covid Sequencing Team et al	Unit of lab surveillance of viral emerging diseases, National Lab of Influenza	Respiratory Virus Unit, National Infection Service, Public Health England	Europe
Angola/CERI-KRISP-K021581/2021	EPI_ISL_3730440	?	Morais J et al	Instituto Nacional de Investigação em Saúde	CERI, Centre for Epidemic Response and Innvoation, Stellenbosch University and KRISP, KZN Research Innovation and Sequencing Platform, UKZN.	Africa
Australia/NSW-R0121/2021	EPI_ISL_1184098	?	Foster et al	New South Wales Health Pathology Royal Prince Alfred Hospital	Microbiology RPAH	Oceania
Australia/NSW-RPAH-0946/2021	EPI_ISL_3417428	?	Foster et al	New South Wales Health Pathology Royal Prince Alfred Hospital	Microbiology RPAH	Oceania
Australia/NSW-R0120/2021	EPI_ISL_1184097	?	Foster et al	New South Wales Health Pathology Royal Prince Alfred Hospital	Microbiology RPAH	Oceania
Argentina/INEI111248/2021	EPI_ISL_6694895	?	Baumeister E. et al	Servicio Virosis Respiratorias-Departamento Virología-INEI	Instituto Nacional Enfermedades Infecciosas C.G.Malbran	South America
Armenia/IMB4-15/2021	EPI_ISL_3543599	?	Arsen Arakelyan et al	National Center of Disease Control and Prevention of the Republic of Armenia, Davidyants Laboratories, Yerevan, Armenia	Institute of Molecular Biology NAS RA, Republic of Armenia, Department of Bioengineering, BioinformaticsInstitute and Molecular Biology IBMPh RAU, Republic of Armenia	Asia
Aruba/AW-RIVM-39317/2021	EPI_ISL_2610777	?	Adam Meijer et al	Dutch COVID-19 response team	National Institute for Public Health and the Environment (RIVM)	South America
Argentina/PAIS-E0277/2021	EPI_ISL_3033059	?	Eberhardt et al	Laboratorio Central de la Ciudad de Santa Fe	Grupo de Genómica y Bioinformática del Instituto de Investigación de la Cadena Láctea CONICET-INTA on behalf of 'Proyecto Argentino Interinstitucional de genomica de SARS-CoV-2' (PAIS Consortium)	South America
Australia/NSW1381/2020	EPI_ISL_768603	?	CIDM-PH et al.	South Eastern Area Laboratory Services (SEALS)	NSW Health Pathology - Institute of Clinical Pathology and Medical Research; Westmead Hospital; University of Sydney	Oceania
Argentina/INEI101332/2021	EPI_ISL_2133401	?	Baumeister E. et al	Servicio Virosis Respiratorias-Departamento Virología-INEI	Instituto Nacional Enfermedades Infecciosas C.G.Malbran	South America
Australia/QLD1984/2021	EPI_ISL_2811895	?	Son Nguyen et al	Queensland Health Forensic and Scientific Services	Queensland Health Forensic and Scientific Services	Oceania
Aruba/AW-RIVM-35137/2021	EPI_ISL_2405594	?	Adam Meijer et al	Dutch COVID-19 response team	National Institute for Public Health and the Environment (RIVM)	South America
Aruba/AW-RIVM-40528/2021	EPI_ISL_2673253	?	Adam Meijer et al	Dutch COVID-19 response team	National Institute for Public Health and the Environment (RIVM)	South America
Australia/NSW-R0265/2021	EPI_ISL_2107530	?	Foster et al	New South Wales Health Pathology Royal Prince Alfred Hospital	Microbiology RPAH	Oceania
Aruba/AW-RIVM-10750/2021	EPI_ISL_1059905	?	Adam Meijer et al	Dutch COVID-19 response team	National Institute for Public Health and the Environment (RIVM)	South America
Angola/CERI-KRISP-K012623/2021	EPI_ISL_2492736	?	Morais J et al	Instituto Nacional de Investigação em Saúde	CERI, Centre for Epidemic Response and Innvoation, Stellenbosch University and KRISP, KZN Research Innovation and Sequencing Platform, UKZN.	Africa
Afghanistan/2870x0039_23774/2021	EPI_ISL_4572758	?	Irina Maljkovic Berry et al	Afghanistan	WRAIR	Asia
Argentina/INEI110692/2021	EPI_ISL_5656160	?	Baumeister E. et al	Servicio Virosis Respiratorias-Departamento Virología-INEI	Instituto Nacional Enfermedades Infecciosas C.G.Malbran	South America
Armenia/IMB4-17/2021	EPI_ISL_3543601	?	Arsen Arakelyan et al	National Center of Disease Control and Prevention of the Republic of Armenia, Davidyants Laboratories, Yerevan, Armenia	Institute of Molecular Biology NAS RA, Republic of Armenia, Department of Bioengineering, BioinformaticsInstitute and Molecular Biology IBMPh RAU, Republic of Armenia	Asia
Argentina/INEI108349/2021	EPI_ISL_4083507	?	Baumeister E. et al	Servicio Virosis Respiratorias-Departamento Virología-INEI	Instituto Nacional Enfermedades Infecciosas C.G.Malbran	South America
Angola/KRISP-K010855/2021	EPI_ISL_1545287	?	Morais J et al	Instituto Nacional de Investigação em Saúde	KRISP, KZN Research Innovation and Sequencing Platform	Africa
Aruba/AW-RIVM-44249/2021	EPI_ISL_3057872	?	Adam Meijer et al	Dutch COVID-19 response team	National Institute for Public Health and the Environment (RIVM)	South America
Algeria/46472/2021	EPI_ISL_3718529	?	Fetouma Doudou et al	NIC, Viral Respiratory Unit	Virology Departement	Africa
Angola/CERI-KRISPK013353/2021	EPI_ISL_2609503	?	Morais J et al	Instituto Nacional de Investigação em Saúde	KRISP, KZN Research Innovation and Sequencing Platform	Africa
Aruba/AW-RIVM-11381/2021	EPI_ISL_1014282	?	Adam Meijer et al	Dutch COVID-19 response team	National Institute for Public Health and the Environment (RIVM)	South America
Armenia/IMB3-11/2021	EPI_ISL_1718304	?	Arsen Arakelyan et al	National Center of Disease Control and Prevention of the Republic of Armenia	Institute of Molecular Biology NAS RA, Republic of Armenia, Department of Bioengineering, BioinformaticsInstitute and Molecular Biology IBMPh RAU, Republic of Armenia	Asia
Aruba/AW-RIVM-14890/2021	EPI_ISL_1165530	?	Adam Meijer et al	Dutch COVID-19 response team	National Institute for Public Health and the Environment (RIVM)	South America
Afghanistan/2870x0097_23484/2021	EPI_ISL_4572782	?	Irina Maljkovic Berry et al	Afghanistan	WRAIR	Asia
Angola/CERI-KRISP-K021727/2021	EPI_ISL_3859898	?	Morais J et al	Instituto Nacional de Investigação em Saúde	CERI, Centre for Epidemic Response and Innvoation, Stellenbosch University and KRISP, KZN Research Innovation and Sequencing Platform, UKZN.	Africa
Angola/KRISP-K019169/2021	EPI_ISL_3118673	?	Giandhari J et al	AFRICA_CDC - Angola	KRISP, KZn Research Innovation and Sequencing Platform	Africa
Andorra/AND-235_2118213857_GC/2021	EPI_ISL_3384894	?	M et al	Laboratori d'anàlisis clíniques, Hospital Nostra Senyora de Meritxell	LBM de CHU de Toulouse, Hôpitaux de Toulouse	Europe
Albania/211060667/2021	EPI_ISL_1299884	?	PHE Covid Sequencing Team et al	Unit of lab surveillance of viral emerging diseases, National Lab of Influenza	Respiratory Virus Unit, National Infection Service, Public Health England	Europe
Angola/CERI-KRISP-K012719/2021	EPI_ISL_2492571	?	Morais J et al	Instituto Nacional de Investigação em Saúde	CERI, Centre for Epidemic Response and Innvoation, Stellenbosch University and KRISP, KZN Research Innovation and Sequencing Platform, UKZN.	Africa
Algeria/55605/2021	EPI_ISL_12156758	?	Sarah Belkalem et al	NIC, Viral Respiratory Unit	NIC, Viral Respiratory Unit	Africa
Australia/NSW1583/2021	EPI_ISL_2462424	?	CIDM-PH et al.	South Eastern Area Laboratory Services (SEALS)	NSW Health Pathology - Institute of Clinical Pathology and Medical Research; Westmead Hospital; University of Sydney	Oceania
Angola/CERI-KRISP-K021579/2021	EPI_ISL_3730424	?	Morais J et al	Instituto Nacional de Investigação em Saúde	CERI, Centre for Epidemic Response and Innvoation, Stellenbosch University and KRISP, KZN Research Innovation and Sequencing Platform, UKZN.	Africa
Australia/NSW-RPAH-0842/2021	EPI_ISL_3374204	?	Foster et al	New South Wales Health Pathology Royal Prince Alfred Hospital	Microbiology RPAH	Oceania
Angola/KRISP-K009753/2021	EPI_ISL_1347921	?	Morais J et al	Instituto Nacional de Investigação em Saúde	KRISP, KZN Research Innovation and Sequencing Platform	Africa
Angola/CERI-KRISP-K023603/2021	EPI_ISL_4575113	?	Morais J et al	Instituto Nacional de Investigação em Saúde	CERI, Centre for Epidemic Response and Innvoation, Stellenbosch University and KRISP, KZN Research Innovation and Sequencing Platform, UKZN.	Africa
Albania/210901056/2020	EPI_ISL_1299865	?	PHE Covid Sequencing Team et al	Unit of lab surveillance of viral emerging diseases, National Lab of Influenza	Respiratory Virus Unit, National Infection Service, Public Health England	Europe
Algeria/65837/21	EPI_ISL_12156710	?	Sarah Belkalem et al	NIC, Viral Respiratory Unit	Virology Departement	Africa
Australia/NSW-SAVID-4737/2021	EPI_ISL_4254513	?	Foster et al	Area of Virology, Serology and Virology Division (SAViD), New South Wales Health Pathology Randwick	Virology Research Laboratory; Area of Virology, Serology and Virology Division (SAViD), New South Wales Health Pathology Randwick	Oceania
Argentina/INEI100964/2021	EPI_ISL_2133399	?	Baumeister E. et al	Servicio Virosis Respiratorias-Departamento Virología-INEI	Instituto Nacional Enfermedades Infecciosas C.G.Malbran	South America
Andorra/AND-234_2118213840_GC/2021	EPI_ISL_3384888	?	M et al	Laboratori d'anàlisis clíniques, Hospital Nostra Senyora de Meritxell	LBM de CHU de Toulouse, Hôpitaux de Toulouse	Europe
Andorra/AND-235_2118213847_GC/2021	EPI_ISL_3384893	?	M et al	Laboratori d'anàlisis clíniques, Hospital Nostra Senyora de Meritxell	LBM de CHU de Toulouse, Hôpitaux de Toulouse	Europe
Armenia/IMB3-4/2021	EPI_ISL_1718297	?	Arsen Arakelyan et al	National Center of Disease Control and Prevention of the Republic of Armenia	Institute of Molecular Biology NAS RA, Republic of Armenia, Department of Bioengineering, BioinformaticsInstitute and Molecular Biology IBMPh RAU, Republic of Armenia	Asia
Aruba/AW-RIVM-31157/2021	EPI_ISL_2093753	?	Adam Meijer et al	Dutch COVID-19 response team	National Institute for Public Health and the Environment (RIVM)	South America
Aruba/AW-RIVM-26392/2021	EPI_ISL_1705865	?	Adam Meijer et al	Dutch COVID-19 response team	National Institute for Public Health and the Environment (RIVM)	South America
Albania/210901062/2021	EPI_ISL_1299870	?	PHE Covid Sequencing Team et al	Unit of lab surveillance of viral emerging diseases, National Lab of Influenza	Respiratory Virus Unit, National Infection Service, Public Health England	Europe
Albania/un-ChVir25862_20/2021	EPI_ISL_3124925	?	Victor M Corman et al	Unit of laboratory surveillance of viral emergent disease Control of Communicable Diseases Departament National Institute of Public Health Albania	Charité Universitätsmedizin Berlin, Institut für Virologie	Europe
Argentina/INEI109223/2021	EPI_ISL_5158721	?	Baumeister E. et al	Servicio Virosis Respiratorias-Departamento Virología-INEI	Instituto Nacional Enfermedades Infecciosas C.G.Malbran	South America
Armenia/IMB5-2/2021	EPI_ISL_3543606	?	Arsen Arakelyan et al	National Center of Disease Control and Prevention of the Republic of Armenia, Davidyants Laboratories, Yerevan, Armenia	Institute of Molecular Biology NAS RA, Republic of Armenia, Department of Bioengineering, BioinformaticsInstitute and Molecular Biology IBMPh RAU, Republic of Armenia	Asia
Aruba/AW-RIVM-23288/2021	EPI_ISL_1596170	?	Adam Meijer et al	Dutch COVID-19 response team	National Institute for Public Health and the Environment (RIVM)	South America
Angola/CERI-KRISP-K021760/2021	EPI_ISL_3859907	?	Morais J et al	Instituto Nacional de Investigação em Saúde	CERI, Centre for Epidemic Response and Innvoation, Stellenbosch University and KRISP, KZN Research Innovation and Sequencing Platform, UKZN.	Africa
Andorra/AND-233_2118213842_GC/2021	EPI_ISL_3384885	?	M et al	Laboratori d'anàlisis clíniques, Hospital Nostra Senyora de Meritxell	LBM de CHU de Toulouse, Hôpitaux de Toulouse	Europe
Australia/NSW-R0097/2021	EPI_ISL_1121986	?	Foster et al	New South Wales Health Pathology Royal Prince Alfred Hospital	Microbiology RPAH	Oceania
Algeria/42382/2021	EPI_ISL_11905508	?	Alia Grad et al	NIC, Viral Respiratory Unit	Virology Departement	Africa
Australia/NSW-R0267/2021	EPI_ISL_2107532	?	Foster et al	New South Wales Health Pathology Royal Prince Alfred Hospital	Microbiology RPAH	Oceania
Angola/KRISP-K019390/2021	EPI_ISL_3118675	?	Giandhari J et al	AFRICA_CDC - Angola	KRISP, KZn Research Innovation and Sequencing Platform	Africa
Afghanistan/2870x0002_23698/2021	EPI_ISL_4572740	?	Irina Maljkovic Berry et al	Afghanistan	WRAIR	Asia
Australia/QLD2255/2021	EPI_ISL_3614831	?	Chenwei Wang on behalf of Q-PHIRE Genomics et al	PHV-FSS	PHV-FSS	Oceania
Armenia/IMB5-7/2021	EPI_ISL_3543608	?	Arsen Arakelyan et al	National Center of Disease Control and Prevention of the Republic of Armenia, Davidyants Laboratories, Yerevan, Armenia	Institute of Molecular Biology NAS RA, Republic of Armenia, Department of Bioengineering, BioinformaticsInstitute and Molecular Biology IBMPh RAU, Republic of Armenia	Asia
Afghanistan/2870x0030_23797/2021	EPI_ISL_4572753	?	Irina Maljkovic Berry et al	Afghanistan	WRAIR	Asia
Albania/210901065/2021	EPI_ISL_1299873	?	PHE Covid Sequencing Team et al	Unit of lab surveillance of viral emerging diseases, National Lab of Influenza	Respiratory Virus Unit, National Infection Service, Public Health England	Europe
Argentina/PAIS-D0214/2021	EPI_ISL_7620337	?	Gramundi et al	Laboratorio del Hospital Regional Ushuaia Gdor. Ernesto Campos	Nodo de Secuenciación Tierra del Fuego - Hospital Regional Ushuaia - Centro Austral De Investigaciones Científicas - Universidad Nacional De Tierra Del Fuego on behalf PAIS project and ANLIS-Malbran	South America
Andorra/AND-234_2118914268_GC/2021	EPI_ISL_3384889	?	M et al	Laboratori d'anàlisis clíniques, Hospital Nostra Senyora de Meritxell	LBM de CHU de Toulouse, Hôpitaux de Toulouse	Europe
Australia/QLD1831/2021	EPI_ISL_1516889	?	Son Nguyen et al	Queensland Health Forensic and Scientific Services	Queensland Health Forensic and Scientific Services	Oceania
Argentina/INEI108073/2021	EPI_ISL_4083478	?	Baumeister E. et al	Servicio Virosis Respiratorias-Departamento Virología-INEI	Instituto Nacional Enfermedades Infecciosas C.G.Malbran	South America
Argentina/PAIS-C0217/2021	EPI_ISL_7955506	?	Peralta AV et al	Laboratorio de Diagnóstico-UNIDAD COVID- Universidad Nacional de Hurlingham	Insituto Nacional de Tecnología Agropecuaria, CICVyA, Instituto de Biotecnología, IABIMO-CONICET, Unidad de Genómica	South America
Algeria/60136/2021	EPI_ISL_5052204	?	Fayez Khardine et al	NIC, Viral Respiratory Unit	Virology Departement	Africa
Australia/SA0675/2021	EPI_ISL_1704803	?	Lex Leong et al	SA Pathology	SA Pathology	Oceania
Algeria/43106/2021	EPI_ISL_3718528	?	Fetouma Doudou et al	NIC, Viral Respiratory Unit	Virology Departement	Africa
Australia/QLD1486/2020	EPI_ISL_849749	?	Son Nguyen et al	Queensland Health Forensic and Scientific Services	Queensland Health Forensic and Scientific Services	Oceania
Argentina/INEI108238/2021	EPI_ISL_5158471	?	Baumeister E. et al	Servicio Virosis Respiratorias-Departamento Virología-INEI	Instituto Nacional Enfermedades Infecciosas C.G.Malbran	South America
Argentina/PAIS-A0512/2021	EPI_ISL_2007517	?	Alexay et al	Laboratorio de Virología del Hospital de Niños Dr. Ricardo Gutierrez	Área de Secuenciación del Laboratorio de Virología del Hospital de Niños Dr. Ricardo Gutierrez on behalf of 'Proyecto Argentino Interinstitucional de genomica de SARS-CoV-2' (PAIS Consortium)	South America
Albania/210901077/2021	EPI_ISL_1299883	?	PHE Covid Sequencing Team et al	Unit of lab surveillance of viral emerging diseases, National Lab of Influenza	Respiratory Virus Unit, National Infection Service, Public Health England	Europe
Albania/210901057/2020	EPI_ISL_1299866	?	PHE Covid Sequencing Team et al	Unit of lab surveillance of viral emerging diseases, National Lab of Influenza	Respiratory Virus Unit, National Infection Service, Public Health England	Europe
Aruba/AW-RIVM-44233/2021	EPI_ISL_3057856	?	Adam Meijer et al	Dutch COVID-19 response team	National Institute for Public Health and the Environment (RIVM)	South America
Australia/QLD2224/2021	EPI_ISL_3614817	?	Chenwei Wang on behalf of Q-PHIRE Genomics et al	PHV-FSS	PHV-FSS	Oceania
Argentina/UW21033060303/2021	EPI_ISL_10515173	OM898768.1	Pavitra Roychoudhury et al	UW Virology Lab	UW Virology Lab	South America
Argentina/PAIS-D0216/2021	EPI_ISL_7620339	?	Gramundi et al	Laboratorio del Hospital Regional Ushuaia Gdor. Ernesto Campos	Nodo de Secuenciación Tierra del Fuego - Hospital Regional Ushuaia - Centro Austral De Investigaciones Científicas - Universidad Nacional De Tierra Del Fuego on behalf PAIS project and ANLIS-Malbran	South America
Australia/NSW4006/2021	EPI_ISL_1005537	?	Foster et al	Area of Virology, Serology and Virology Division (SAViD), New South Wales Health Pathology Randwick	Virology Research Laboratory; Area of Virology, Serology and Virology Division (SAViD), New South Wales Health Pathology Randwick	Oceania
Algeria/61403/2021	EPI_ISL_5052203	?	Fayez Khardine et al	NIC, Viral Respiratory Unit	Virology Departement	Africa
Algeria/55198/2021	EPI_ISL_12156759	?	Sarah Belkalem et al	NIC, Viral Respiratory Unit	NIC, Viral Respiratory Unit	Africa
Afghanistan/2870x0031_23798/2021	EPI_ISL_4572754	?	Irina Maljkovic Berry et al	Afghanistan	WRAIR	Asia
Australia/NSW1586/2021	EPI_ISL_2462427	?	CIDM-PH et al.	Sydney South West Pathology Service (SSWPS) - Royal Prince Alfred Hospital - NSW Health Pathology	NSW Health Pathology - Institute of Clinical Pathology and Medical Research; Westmead Hospital; University of Sydney	Oceania
Algeria/40468/2021	EPI_ISL_11749578	?	Alia Grad et al	NIC, Viral Respiratory Unit	Virology Departement	Africa
Argentina/UW21060130861/2021	EPI_ISL_10515123	OM898437.1	Pavitra Roychoudhury et al	UW Virology Lab	UW Virology Lab	South America
Argentina/PAIS-E0126/2020	EPI_ISL_842652	?	Amadio et al	Laboratorio de Biología Molecular Hospital Pedro de Elizalde	Grupo de Genómica y Bioinformática del Instituto de Investigación de la Cadena Láctea CONICET-INTA on behalf of 'Proyecto Argentino Interinstitucional de genomica de SARS-CoV-2' (PAIS Consortium)	South America
Aruba/AW-RIVM-12804/2021	EPI_ISL_1035081	?	Adam Meijer et al	Dutch COVID-19 response team	National Institute for Public Health and the Environment (RIVM)	South America
Albania/210901061/2021	EPI_ISL_1299869	?	PHE Covid Sequencing Team et al	Unit of lab surveillance of viral emerging diseases, National Lab of Influenza	Respiratory Virus Unit, National Infection Service, Public Health England	Europe
Aruba/AW-RIVM-28075/2021	EPI_ISL_1961913	?	Adam Meijer et al	Dutch COVID-19 response team	National Institute for Public Health and the Environment (RIVM)	South America
Afghanistan/2870x0173_23826/2021	EPI_ISL_4572800	?	Irina Maljkovic Berry et al	Afghanistan	WRAIR	Asia
Angola/CERI-KRISP-K023625/2021	EPI_ISL_4575115	?	Morais J et al	Instituto Nacional de Investigação em Saúde	CERI, Centre for Epidemic Response and Innvoation, Stellenbosch University and KRISP, KZN Research Innovation and Sequencing Platform, UKZN.	Africa
Albania/210901053/2020	EPI_ISL_1299862	?	PHE Covid Sequencing Team et al	Unit of lab surveillance of viral emerging diseases, National Lab of Influenza	Respiratory Virus Unit, National Infection Service, Public Health England	Europe
Afghanistan/2870x0078_23483/2021	EPI_ISL_4572779	?	Irina Maljkovic Berry et al	Afghanistan	WRAIR	Asia
Algeria/28624/2021	EPI_ISL_3718531	?	Alia Grad et al	NIC, Viral Respiratory Unit	Virology Departement	Africa
Argentina/PAIS-D0215/2021	EPI_ISL_7620338	?	Gramundi et al	Laboratorio del Hospital Regional Ushuaia Gdor. Ernesto Campos	Nodo de Secuenciación Tierra del Fuego - Hospital Regional Ushuaia - Centro Austral De Investigaciones Científicas - Universidad Nacional De Tierra Del Fuego on behalf PAIS project and ANLIS-Malbran	South America
Argentina/INEI108847/2021	EPI_ISL_5158631	?	Baumeister E. et al	Servicio Virosis Respiratorias-Departamento Virología-INEI	Instituto Nacional Enfermedades Infecciosas C.G.Malbran	South America
Aruba/AW-RIVM-31159/2021	EPI_ISL_2093755	?	Adam Meijer et al	Dutch COVID-19 response team	National Institute for Public Health and the Environment (RIVM)	South America
Armenia/IMB5-14/2021	EPI_ISL_3543613	?	Arsen Arakelyan et al	National Center of Disease Control and Prevention of the Republic of Armenia, Davidyants Laboratories, Yerevan, Armenia	Institute of Molecular Biology NAS RA, Republic of Armenia, Department of Bioengineering, BioinformaticsInstitute and Molecular Biology IBMPh RAU, Republic of Armenia	Asia
Argentina/PAIS-C0076/2021	EPI_ISL_4291305	?	Peralta AV et al	Laboratorio de Virología del Hospital de Niños Dr. Ricardo Gutierrez	Insituto Nacional de Tecnología Agropecuaria; CICVyA; Instituto de Biotecnología; IABIMO-CONICET; Unidad de Genómica	South America
Australia/NSW-R0096/2021	EPI_ISL_1121985	?	Foster et al	New South Wales Health Pathology Royal Prince Alfred Hospital	Microbiology RPAH	Oceania
Australia/NSW3647/2020	EPI_ISL_717711	?	Foster et al	Area of Virology, Serology and Virology Division (SAViD), New South Wales Health Pathology Randwick	Virology Research Laboratory; Area of Virology, Serology and Virology Division (SAViD), New South Wales Health Pathology Randwick	Oceania
Australia/QLD1956/2021	EPI_ISL_2675255	?	Son Nguyen et al	Queensland Health Forensic and Scientific Services	Queensland Health Forensic and Scientific Services	Oceania
Australia/NSW1563/2021	EPI_ISL_1904461	?	CIDM-PH et al.	South Eastern Area Laboratory Services (SEALS)	NSW Health Pathology - Institute of Clinical Pathology and Medical Research; Westmead Hospital; University of Sydney	Oceania
Angola/KRISP-K009743/2021	EPI_ISL_1347915	?	Morais J et al	Instituto Nacional de Investigação em Saúde	KRISP, KZN Research Innovation and Sequencing Platform	Africa
Argentina/INEI111252/2021	EPI_ISL_6694898	?	Baumeister E. et al	Servicio Virosis Respiratorias-Departamento Virología-INEI	Instituto Nacional Enfermedades Infecciosas C.G.Malbran	South America
Aruba/AW-RIVM-11746/2021	EPI_ISL_1014278	?	Adam Meijer et al	Dutch COVID-19 response team	National Institute for Public Health and the Environment (RIVM)	South America
Algeria/34044/21	EPI_ISL_12156718	?	Sarah Belkalem et al	NIC, Viral Respiratory Unit	Virology Departement	Africa
Aruba/AW-RIVM-11545/2021	EPI_ISL_1014280	?	Adam Meijer et al	Dutch COVID-19 response team	National Institute for Public Health and the Environment (RIVM)	South America
Armenia/IMB4-7/2021	EPI_ISL_3549709	?	Arsen Arakelyan et al	National Center of Disease Control and Prevention of the Republic of Armenia, Davidyants Laboratories, Yerevan, Armenia	Institute of Molecular Biology NAS RA, Republic of Armenia, Department of Bioengineering, BioinformaticsInstitute and Molecular Biology IBMPh RAU, Republic of Armenia	Asia
Argentina/INEI103275/2021	EPI_ISL_2136085	?	Baumeister E. et al	Servicio Virosis Respiratorias-Departamento Virología-INEI	Instituto Nacional Enfermedades Infecciosas C.G.Malbran	South America
Argentina/INEI109729/2021	EPI_ISL_6694410	?	Baumeister E. et al	Servicio Virosis Respiratorias-Departamento Virología-INEI	Instituto Nacional Enfermedades Infecciosas C.G.Malbran	South America
Andorra/AND-235_2118213844_GC/2021	EPI_ISL_3384895	?	M et al	Laboratori d'anàlisis clíniques, Hospital Nostra Senyora de Meritxell	LBM de CHU de Toulouse, Hôpitaux de Toulouse	Europe
Angola/CERI-KRISP-K021763/2021	EPI_ISL_3859864	?	Morais J et al	Instituto Nacional de Investigação em Saúde	CERI, Centre for Epidemic Response and Innvoation, Stellenbosch University and KRISP, KZN Research Innovation and Sequencing Platform, UKZN.	Africa
Angola/CERI-KRISP-K024616/2021	EPI_ISL_4629047	?	Morais J et al	Instituto Nacional de Investigação em Saúde	CERI, Centre for Epidemic Response and Innvoation, Stellenbosch University and KRISP, KZN Research Innovation and Sequencing Platform, UKZN.	Africa
Angola/CERI-KRISP-K021750/2021	EPI_ISL_3860030	?	Morais J et al	Instituto Nacional de Investigação em Saúde	CERI, Centre for Epidemic Response and Innvoation, Stellenbosch University and KRISP, KZN Research Innovation and Sequencing Platform, UKZN.	Africa
Aruba/AW-RIVM-11555/2021	EPI_ISL_1014279	?	Adam Meijer et al	Dutch COVID-19 response team	National Institute for Public Health and the Environment (RIVM)	South America
Aruba/AW-RIVM-40559/2021	EPI_ISL_2673285	?	Adam Meijer et al	Dutch COVID-19 response team	National Institute for Public Health and the Environment (RIVM)	South America
Bahrain/21922141043_S150_L001/2021	EPI_ISL_14122663	?	Alwasti et al	Communicable Disease Laboratory, Public Health Directorate	Communicable Disease Laboratory, Public Health Directorate	Asia
Australia/WA589/2020	EPI_ISL_810793	?	PathWest Laboratory Medicine WA Microbial Surveillance Unit et al	PathWest Laboratory Medicine WA	PathWest Laboratory Medicine WA Microbial Surveillance Unit	Oceania
Austria/CeMM5546/2021	EPI_ISL_2137072	?	Lukas Endler et al	Klinikum Wels-Grieskirchen	Bergthaler laboratory, CeMM Research Center for Molecular Medicine of the Austrian Academy of Sciences	Europe
Austria/CeMM3495/2021	EPI_ISL_1117843	?	Lukas Endler et al	Klinikum Wels-Grieskirchen	Bergthaler laboratory, CeMM Research Center for Molecular Medicine of the Austrian Academy of Sciences	Europe
Austria/KILM1008/2021	EPI_ISL_3119276	?	Harald Esterbauer et al	Lifebrain Covid Labor GmbH	Dept. of Laboratory Medicine	Europe
Austria/CeMM14300/2021	EPI_ISL_3546564	?	Lukas Endler et al	Austrian Agency for Health and Food Safety (AGES)	Bergthaler laboratory, CeMM Research Center for Molecular Medicine of the Austrian Academy of Sciences	Europe
Austria/CeMM12819/2021	EPI_ISL_3040018	?	Lukas Endler et al	Austrian Agency for Health and Food Safety (AGES)	Bergthaler laboratory, CeMM Research Center for Molecular Medicine of the Austrian Academy of Sciences	Europe
Azerbaijan/Aghayev-09/2021	EPI_ISL_2161030	?	Aghayev AR et al	National Hematology and Transfusiology Center	National Hematology and Transfusiology Center	Europe
Austria/CeMM4821/2020	EPI_ISL_11229725	?	Lukas Endler et al	ILV Kärnten	Bergthaler laboratory, CeMM Research Center for Molecular Medicine of the Austrian Academy of Sciences	Europe
Austria/CeMM3075/2021	EPI_ISL_934653	?	Lukas Endler et al	Klinikum Wels-Grieskirchen	Bergthaler laboratory, CeMM Research Center for Molecular Medicine of the Austrian Academy of Sciences	Europe
Austria/CeMM6645/2021	EPI_ISL_1583520	?	Lukas Endler et al	Austrian Agency for Health and Food Safety (AGES)	Bergthaler laboratory, CeMM Research Center for Molecular Medicine of the Austrian Academy of Sciences	Europe
Australia/VIC18875/2021	EPI_ISL_2920991	?	Caly L. et al	Victorian Infectious Diseases Reference Laboratory (VIDRL)	VIDRL and MDU-PHL	Oceania
Austria/CeMM12263/2021	EPI_ISL_2887635	?	Lukas Endler et al	Austrian Agency for Health and Food Safety (AGES)	Bergthaler laboratory, CeMM Research Center for Molecular Medicine of the Austrian Academy of Sciences	Europe
Austria/CeMM5786/2021	EPI_ISL_1583324	?	Lukas Endler et al	Austrian Agency for Health and Food Safety (AGES)	Bergthaler laboratory, CeMM Research Center for Molecular Medicine of the Austrian Academy of Sciences	Europe
Australia/VIC18677/2021	EPI_ISL_2482437	?	Seemann T. et al	Microbiological Diagnostic Unit - Public Health Laboratory (MDU-PHL)	MDU-PHL	Oceania
Azerbaijan/Aghayev-11/2021	EPI_ISL_2161032	?	Aghayev AR et al	National Hematology and Transfusiology Center	National Hematology and Transfusiology Center	Europe
Austria/CeMM14473/2021	EPI_ISL_3797167	?	Lukas Endler et al	Austrian Agency for Health and Food Safety (AGES)	Bergthaler laboratory, CeMM Research Center for Molecular Medicine of the Austrian Academy of Sciences	Europe
Austria/CeMM4793/2020	EPI_ISL_11229718	?	Lukas Endler et al	ILV Kärnten	Bergthaler laboratory, CeMM Research Center for Molecular Medicine of the Austrian Academy of Sciences	Europe
Austria/CeMM4815/2020	EPI_ISL_11229722	?	Lukas Endler et al	ILV Kärnten	Bergthaler laboratory, CeMM Research Center for Molecular Medicine of the Austrian Academy of Sciences	Europe
Austria/CeMM12148/2021	EPI_ISL_2887523	?	Lukas Endler et al	Austrian Agency for Health and Food Safety (AGES)	Bergthaler laboratory, CeMM Research Center for Molecular Medicine of the Austrian Academy of Sciences	Europe
Austria/tyrolpath00000014/2021	EPI_ISL_8006141	?	Clemens Mayer et al	Tyrolpath Obrist Brunhuber GmbH	Tyrolpath Obrist Brunhuber GmbH	Europe
Austria/CeMM15852/2021	EPI_ISL_4356746	?	Lukas Endler et al	Austrian Agency for Health and Food Safety (AGES)	Bergthaler laboratory, CeMM Research Center for Molecular Medicine of the Austrian Academy of Sciences	Europe
Austria/CeMM12190/2021	EPI_ISL_2887564	?	Lukas Endler et al	Austrian Agency for Health and Food Safety (AGES)	Bergthaler laboratory, CeMM Research Center for Molecular Medicine of the Austrian Academy of Sciences	Europe
Australia/VIC18082/2021	EPI_ISL_812442	?	Caly L. et al	Victorian Infectious Diseases Reference Laboratory (VIDRL)	VIDRL and MDU-PHL	Oceania
Austria/CeMM12125/2021	EPI_ISL_2887500	?	Lukas Endler et al	Austrian Agency for Health and Food Safety (AGES)	Bergthaler laboratory, CeMM Research Center for Molecular Medicine of the Austrian Academy of Sciences	Europe
Bahrain/149_S149_L001/2021	EPI_ISL_14122860	?	Alwasti et al	Communicable Disease Laboratory, Public Health Directorate	Communicable Disease Laboratory, Public Health Directorate	Asia
Austria/CeMM12915/2021	EPI_ISL_3123111	?	Lukas Endler et al	Austrian Agency for Health and Food Safety (AGES)	Bergthaler laboratory, CeMM Research Center for Molecular Medicine of the Austrian Academy of Sciences	Europe
Azerbaijan/Aghayev-10/2021	EPI_ISL_2161031	?	Aghayev AR et al	National Hematology and Transfusiology Center	National Hematology and Transfusiology Center	Europe
Austria/CeMM5359/2020	EPI_ISL_2324194	?	Lukas Endler et al	Austrian Agency for Health and Food Safety (AGES)	Bergthaler laboratory, CeMM Research Center for Molecular Medicine of the Austrian Academy of Sciences	Europe
Austria/SKV-231/2021	EPI_ISL_3797785	?	Regina Stitz et al	Salzkammergutklinikum Vöcklabruck, Institut für Pathologie	Salzkammergutklinikum Vöcklabruck, Institut für Pathologie	Europe
Austria/CeMM16526/2021	EPI_ISL_4656837	?	Lukas Endler et al	Austrian Agency for Health and Food Safety (AGES)	Bergthaler laboratory, CeMM Research Center for Molecular Medicine of the Austrian Academy of Sciences	Europe
Australia/VIC18169/2021	EPI_ISL_962832	?	Caly L. et al	Victorian Infectious Diseases Reference Laboratory (VIDRL)	VIDRL and MDU-PHL	Oceania
Austria/LB-R00046-S32/2021	EPI_ISL_7874348	?	Filip Sima et al	Lifebrain Covid Labor GmbH	Lifebrain Covid Labor GmbH	Europe
Austria/CeMM5347/2020	EPI_ISL_2324184	?	Lukas Endler et al	Austrian Agency for Health and Food Safety (AGES)	Bergthaler laboratory, CeMM Research Center for Molecular Medicine of the Austrian Academy of Sciences	Europe
Austria/tyrolpath00000001/2021	EPI_ISL_5322266	?	Clemens Mayer et al	Tyrolpath Obrist Brunhuber GmbH	Tyrolpath Obrist Brunhuber GmbH	Europe
Austria/CeMM12540/2021	EPI_ISL_2985550	?	Lukas Endler et al	Austrian Agency for Health and Food Safety (AGES)	Bergthaler laboratory, CeMM Research Center for Molecular Medicine of the Austrian Academy of Sciences	Europe
Australia/VIC18318/2021	EPI_ISL_2839571	?	Seemann T. et al	Microbiological Diagnostic Unit - Public Health Laboratory (MDU-PHL)	MDU-PHL	Oceania
Australia/WA619/2021	EPI_ISL_933802	?	PathWest Laboratory Medicine WA Microbial Surveillance Unit et al	PathWest Laboratory Medicine WA	PathWest Laboratory Medicine WA Microbial Surveillance Unit	Oceania
Australia/VIC18973/2021	EPI_ISL_5200556	?	Seemann et al	Microbiological Diagnostic Unit - Public Health Laboratory (MDU-PHL)	Microbiological Diagnostic Unit - Public Health Laboratory (MDU-PHL)	Oceania
Austria/LB-R00046-S31/2021	EPI_ISL_7874347	?	Filip Sima et al	Lifebrain Covid Labor GmbH	Lifebrain Covid Labor GmbH	Europe
Austria/CeMM4862/2020	EPI_ISL_11229711	?	Lukas Endler et al	ILV Kärnten	Bergthaler laboratory, CeMM Research Center for Molecular Medicine of the Austrian Academy of Sciences	Europe
Australia/VIC18103/2021	EPI_ISL_854758	?	Seemann T. et al	Microbiological Diagnostic Unit - Public Health Laboratory (MDU-PHL)	MDU-PHL	Oceania
Austria/CeMM2834/2020	EPI_ISL_1008172	?	Lukas Endler et al	Austrian Agency for Health and Food Safety (AGES)	Bergthaler laboratory, CeMM Research Center for Molecular Medicine of the Austrian Academy of Sciences	Europe
Australia/VIC18812/2021	EPI_ISL_5314444	?	Seemann et al	Microbiological Diagnostic Unit - Public Health Laboratory (MDU-PHL)	Microbiological Diagnostic Unit - Public Health Laboratory (MDU-PHL)	Oceania
Austria/LB-R00045-S38/2021	EPI_ISL_7734513	?	Filip Sima et al	Lifebrain Covid Labor GmbH	Lifebrain Covid Labor GmbH	Europe
Austria/CeMM9301/2021	EPI_ISL_2427009	?	Lukas Endler et al	Austrian Agency for Health and Food Safety (AGES)	Bergthaler laboratory, CeMM Research Center for Molecular Medicine of the Austrian Academy of Sciences	Europe
Austria/CeMM3304/2021	EPI_ISL_1008297	?	Lukas Endler et al	Klinikum Wels-Grieskirchen	Bergthaler laboratory, CeMM Research Center for Molecular Medicine of the Austrian Academy of Sciences	Europe
Austria/CeMM12986/2021	EPI_ISL_3123173	?	Lukas Endler et al	Austrian Agency for Health and Food Safety (AGES)	Bergthaler laboratory, CeMM Research Center for Molecular Medicine of the Austrian Academy of Sciences	Europe
Austria/CeMM3085/2021	EPI_ISL_934663	?	Lukas Endler et al	Department of Laboratory Medicine, Division of Clinical Virology, University of Medicine, Vienna	Bergthaler laboratory, CeMM Research Center for Molecular Medicine of the Austrian Academy of Sciences	Europe
Austria/CeMM2803/2020	EPI_ISL_1008144	?	Lukas Endler et al	Austrian Agency for Health and Food Safety (AGES)	Bergthaler laboratory, CeMM Research Center for Molecular Medicine of the Austrian Academy of Sciences	Europe
Belarus/MI-RRCEM-Sars_Cov_Vis_68/2021	EPI_ISL_1209407	?	Elena Gasich et al	Laboratory for HIV and opportunistic infections diagnosis The Republican Research and Practical Center for Epidemiology and Microbiology (RRPCEM)	Laboratory for HIV and opportunistic infections diagnosis The Republican Research and Practical Center for Epidemiology and Microbiology (RRPCEM)	Europe
Belgium/ULG-18149/2021	EPI_ISL_3737537	?	Keith Durkin et al	University of Liège COVID-19 testing center	GIGA Medical Genomics	Europe
Bangladesh/ideSHi-S-04/2021	EPI_ISL_1750957	?	Hassan Afrad et al	Institute of Epidemiology, Disease Control and Research (IEDCR)	Institute for Developing Science and Health Initiatives (ideSHi)	Asia
Beijing/073/2021	EPI_ISL_8582080	?	Zhaomin Feng et al	Beijing Center for Disease Control and Prevention	Beijing Center for Disease Control and Prevention	Asia
Bangladesh/icddrb-1210603004/2021	EPI_ISL_2627395	?	Mohammad Enayet Hossain et al	Virology Laboratory, International Centre for Diarrhoeal Disease Research, Bangladesh (ICDDR,B)	Virology Laboratory, International Centre for Diarrhoeal Disease Research, Bangladesh (ICDDR,B)	Asia
Belgium/AZDelta-2139R-02406/2021	EPI_ISL_4917795	?	Geert Martens et al	AZDelta	AZ Delta Medical Laboratories in Roeselare, Belgium	Europe
Bangladesh/icddrb-7378/2021	EPI_ISL_2361903	?	Mohammad Enayet Hossain et al	Virology Laboratory, International Centre for Diarrhoeal Disease Research, Bangladesh (ICDDR,B)	Virology Laboratory, International Centre for Diarrhoeal Disease Research, Bangladesh (ICDDR,B)	Asia
Bahrain/NPS-14/2021	EPI_ISL_2812543	MZ457943.1	Alwasti et al	Communicable Disease Laboratory, Public Health Directorate	Communicable Disease Laboratory, Public Health Directorate	Asia
Bangladesh/BCSIR-SUST-30/2021	EPI_ISL_1805604	ON911824.1	Iffat Jahan et al	Department of Genetic Engineering and Biotechnology, Shahjalal University of Science and Technology	Genomic Research Lab, BCSIR	Asia
Bahrain/342051462/2021	EPI_ISL_2992086	MZ506314.1	Alwasti et al	Communicable Disease Laboratory, Public Health Directorate	Communicable Disease Laboratory, Public Health Directorate	Asia
Bahrain/NPS-23/2021	EPI_ISL_2812552	MZ458349.1	Alwasti et al	Communicable Disease Laboratory, Public Health Directorate	Communicable Disease Laboratory, Public Health Directorate	Asia
Bangladesh/BCSIR-NILMRC-715/2021	EPI_ISL_1508943	?	Md. Murshed Hasan Sarkar et al	National Institute of Laboratory Medicine and Referral Center	Genomic Research Lab, BCSIR	Asia
Belarus/HM-CRIE-L219T0076u/2021	EPI_ISL_9354783	?	Gasich Elena et al	The Republican Research and Practical Center for Epidemiology and Microbiology (RRPCEM)	Group of Genomics and Postgenomic Technologies of Central Research Institute of Epidemiology	Europe
Bangladesh/ideSHi-045/2020	EPI_ISL_1498142	?	Hassan Afrad et al	Institute of Epidemiology, Disease Control and Research (IEDCR)	Institute for Developing Science and Health Initiatives (ideSHi)	Asia
Bangladesh/CHRF-0345/2021	EPI_ISL_2446022	?	CHRF Bangladesh Genomics Team et al	Child Health Research Foundation	Child Health Research Foundation	Asia
Bahrain/921312485/2021	EPI_ISL_14132873	?	Alwasti et al	Communicable Disease Laboratory, Public Health Directorate	Communicable Disease Laboratory, Public Health Directorate	Asia
Bangladesh/BCSIR-SUST-13/2021	EPI_ISL_1547365	ON911825.1	Iffat Jahan et al	Department of Genetic Engineering and Biotechnology, Shahjalal University of Science and Technology	Genomic Research Lab, BCSIR	Asia
Belarus/RRCEM-Vis_70/2021	EPI_ISL_1508895	?	Elena Gasich et al	Laboratory for HIV and opportunistic infections diagnosis The Republican Research and Practical Center for Epidemiology and Microbiology (RRPCEM)	Laboratory for HIV and opportunistic infections diagnosis The Republican Research and Practical Center for Epidemiology and Microbiology (RRPCEM)	Europe
Bahrain/921104395/2021	EPI_ISL_3398796	MZ573079.1	Alwasti et al	Communicable Disease Laboratory, Public Health Directorate	Communicable Disease Laboratory, Public Health Directorate	Asia
Belarus/HM-CRIE-L219T0032u/2021	EPI_ISL_9318098	?	Gasich Elena et al	The Republican Research and Practical Center for Epidemiology and Microbiology (RRPCEM)	Group of Genomics and Postgenomic Technologies of Central Research Institute of Epidemiology	Europe
Bahrain/NPS-10/2021	EPI_ISL_2812539	MZ457934.1	Alwasti et al	Communicable Disease Laboratory, Public Health Directorate	Communicable Disease Laboratory, Public Health Directorate	Asia
Bangladesh/CHRF-0259_Pr/2021	EPI_ISL_2178948	?	CHRF Bangladesh Genomics Team et al	Praava Health	Child Health Research Foundation	Asia
Bahrain/341841542/2021	EPI_ISL_1660471	MW947248.1	Alwasti et al	Communicable Disease Laboratory, Public Health Directorate	Communicable Disease Laboratory, Public Health Directorate	Asia
Beijing/IVDC-05/2021	EPI_ISL_1122015	?	Yang Song2* et al	Emergency department of COVID-19, Beijing Ditan Hospital	National Institute for Viral Disease Control and Prevention	Asia
Bahrain/660033224/2021	EPI_ISL_14133010	?	Alwasti et al	Communicable Disease Laboratory, Public Health Directorate	Communicable Disease Laboratory, Public Health Directorate	Asia
Bahrain/921091762/2021	EPI_ISL_3462142	MZ620587.1	Alwasti et al	Communicable Disease Laboratory, Public Health Directorate	Communicable Disease Laboratory, Public Health Directorate	Asia
Belgium/AZKLINA121-225787/2021	EPI_ISL_4888456	?	Carl Vael - Lynsey Berckmans et al	AZ Klina	AZ Klina	Europe
Bahrain/CDLPHD-0000288/2021	EPI_ISL_14133026	?	Alwasti et al	Communicable Disease Laboratory, Public Health Directorate	Communicable Disease Laboratory, Public Health Directorate	Asia
Bangladesh/CHRF-0301_CU/2021	EPI_ISL_2445997	?	CHRF Bangladesh Genomics Team et al	Chittagong General Hospital	Child Health Research Foundation	Asia
Bangladesh/CHRF-0253_Pr/2021	EPI_ISL_2178954	?	CHRF Bangladesh Genomics Team et al	Praava Health	Child Health Research Foundation	Asia
Beijing/IVDC-04/2021	EPI_ISL_1121993	?	Yang Song2* et al	Emergency department of COVID-19, Beijing Ditan Hospital	National Institute for Viral Disease Control and Prevention	Asia
Bangladesh/CHRF-0168/2021	EPI_ISL_1360445	?	CHRF Bangladesh Genomics Team et al	Shimantik Pathology and Diagnostic Center	Child Health Research Foundation	Asia
Belgium/Jessa_11-2124-001039ZOL/2021	EPI_ISL_2601942	?	Berden et al. on behalf of the Jessa_cmdLab et al	ZOL	Jessa	Europe
Belarus/HM-CRIE-L219T0060u/2021	EPI_ISL_9318113	?	Gasich Elena et al	The Republican Research and Practical Center for Epidemiology and Microbiology (RRPCEM)	Group of Genomics and Postgenomic Technologies of Central Research Institute of Epidemiology	Europe
Bahrain/840046569/2021	EPI_ISL_1660424	MW965618.1	Alwasti et al	Communicable Disease Laboratory, Public Health Directorate	Communicable Disease Laboratory, Public Health Directorate	Asia
Bahrain/921009887/2021	EPI_ISL_2622083	MZ396556.1	Alwasti et al	Communicable Disease Laboratory, Public Health Directorate	Communicable Disease Laboratory, Public Health Directorate	Asia
Bahrain/740907271/2021	EPI_ISL_14133015	?	Alwasti et al	Communicable Disease Laboratory, Public Health Directorate	Communicable Disease Laboratory, Public Health Directorate	Asia
Bangladesh/ideSHi-S-02/2021	EPI_ISL_1750956	?	Hassan Afrad et al	Institute of Epidemiology, Disease Control and Research (IEDCR)	Institute for Developing Science and Health Initiatives (ideSHi)	Asia
Belarus/HM-CRIE-L219T0067u/2021	EPI_ISL_9354784	?	Gasich Elena et al	The Republican Research and Practical Center for Epidemiology and Microbiology (RRPCEM)	Group of Genomics and Postgenomic Technologies of Central Research Institute of Epidemiology	Europe
Bahrain/NPS-13/2021	EPI_ISL_2812542	MZ457942.1	Alwasti et al	Communicable Disease Laboratory, Public Health Directorate	Communicable Disease Laboratory, Public Health Directorate	Asia
Bangladesh/BCSIR-SUST-51/2021	EPI_ISL_1550506	?	Md. Murshed Hasan Sarkar et al	Department of Genetic Engineering and Biotechnology, Shahjalal University of Science and Technology	Genomic Research Lab, BCSIR	Asia
Belarus/HM-CRIE-L219T0034u/2021	EPI_ISL_9318099	?	Gasich Elena et al	The Republican Research and Practical Center for Epidemiology and Microbiology (RRPCEM)	Group of Genomics and Postgenomic Technologies of Central Research Institute of Epidemiology	Europe
Belarus/HM-CRIE-L219T0059u/2021	EPI_ISL_9318112	?	Gasich Elena et al	The Republican Research and Practical Center for Epidemiology and Microbiology (RRPCEM)	Group of Genomics and Postgenomic Technologies of Central Research Institute of Epidemiology	Europe
Bangladesh/icddrb-7379/2021	EPI_ISL_5540134	MW785207.1	Mohammad Enayet Hossain et al	Virology Laboratory, International Centre for Diarrhoeal Disease Research, Bangladesh (ICDDR,B)	Virology Laboratory, International Centre for Diarrhoeal Disease Research, Bangladesh (ICDDR,B)	Asia
Belarus/HM-CRIE-L219T0040u/2021	EPI_ISL_9318100	?	Gasich Elena et al	The Republican Research and Practical Center for Epidemiology and Microbiology (RRPCEM)	Group of Genomics and Postgenomic Technologies of Central Research Institute of Epidemiology	Europe
Belgium/Jessa_11-2124-004897ZOL/2021	EPI_ISL_2646313	?	Berden et al. on behalf of Jessa_cmdLab et al	ZOL	Jessa	Europe
Bangladesh/IEDCR-OIS-172/2021	EPI_ISL_2600373	?	Hassan Afrad et al	Institute of Epidemiology, Disease Control and Research (IEDCR)	IEDCR-ideSHi-icddr,b	Asia
Bangladesh/CHRF-0428/2021	EPI_ISL_3071134	?	CHRF Bangladesh Genomics Team et al	Shimantik Pathology and Diagnostic Center	Child Health Research Foundation	Asia
Bangladesh/BCSIR-NILMRC-791/2021	EPI_ISL_2765567	?	Md. Murshed Hasan Sarkar et al	National Institute of Laboratory Medicine and Referral Center,	Genomic Research Lab, BCSIR	Asia
Bahrain/341709279/2021	EPI_ISL_1660463	MW947234.1	Alwasti et al	Communicable Disease Laboratory, Public Health Directorate	Communicable Disease Laboratory, Public Health Directorate	Asia
Bahrain/341509896/2021	EPI_ISL_2715289	MZ425479.1	Alwasti et al	Communicable Disease Laboratory, Public Health Directorate	Communicable Disease Laboratory, Public Health Directorate	Asia
Bahrain/341726140/2021	EPI_ISL_1660465	MW947242.1	Alwasti et al	Communicable Disease Laboratory, Public Health Directorate	Communicable Disease Laboratory, Public Health Directorate	Asia
Belarus/HM-CRIE-L219V0009u/2021	EPI_ISL_9318119	?	Gasich Elena et al	The Republican Research and Practical Center for Epidemiology and Microbiology (RRPCEM)	Group of Genomics and Postgenomic Technologies of Central Research Institute of Epidemiology	Europe
Bahrain/NPS-27/2021	EPI_ISL_2812556	MZ458360.1	Alwasti et al	Communicable Disease Laboratory, Public Health Directorate	Communicable Disease Laboratory, Public Health Directorate	Asia
Bangladesh/CHRF-0195/2021	EPI_ISL_1469977	?	CHRF Bangladesh Genomics Team et al	Child Health Research Foundation	Child Health Research Foundation	Asia
Beijing/074/2021	EPI_ISL_8582073	?	Shujuan Cui et al	Beijing Center for Disease Control and Prevention	Beijing Center for Disease Control and Prevention	Asia
Bangladesh/BCSIR-JU-23r/2021	EPI_ISL_4297808	?	Md. Murshed Hasan Sarkar et al	GRMDCR & JU	Genomic Research Lab, BCSIR	Asia
Bahrain/CDLPHD-0000285/2021	EPI_ISL_14133023	?	Alwasti et al	Communicable Disease Laboratory, Public Health Directorate	Communicable Disease Laboratory, Public Health Directorate	Asia
Belgium/Jessa_11-2124-004898ZOL/2021	EPI_ISL_2646314	?	Berden et al. on behalf of Jessa_cmdLab et al	ZOL	Jessa	Europe
Bangladesh/CHRF-0128/2020	EPI_ISL_906091	?	Senjuti Saha et al	Shimantik Pathology and Diagnostic Center	Child Health Research Foundation	Asia
Belarus/HM-CRIE-L219T0016u/2021	EPI_ISL_9318094	?	Gasich Elena et al	The Republican Research and Practical Center for Epidemiology and Microbiology (RRPCEM)	Group of Genomics and Postgenomic Technologies of Central Research Institute of Epidemiology	Europe
Belgium/UGent-7595/2021	EPI_ISL_3868771	?	Marija Janevska et al	Lab voor klinische biologie	Lab voor klinische biologie	Europe
Belarus/HM-CRIE-L219T0066u/2021	EPI_ISL_9318114	?	Gasich Elena et al	The Republican Research and Practical Center for Epidemiology and Microbiology (RRPCEM)	Group of Genomics and Postgenomic Technologies of Central Research Institute of Epidemiology	Europe
Bangladesh/BCSIR-SUST-05/2020	EPI_ISL_1541553	?	Md. Murshed Hasan Sarkar et al	Department of Genetic Engineering and Biotechnology, Shahjalal University of Science and Technology	Genomic Research Lab, BCSIR	Asia
Belarus/HM-CRIE-L219T0021u/2021	EPI_ISL_9354775	?	Gasich Elena et al	The Republican Research and Practical Center for Epidemiology and Microbiology (RRPCEM)	Group of Genomics and Postgenomic Technologies of Central Research Institute of Epidemiology	Europe
Belarus/RRPCEM-VIS_50/2021	EPI_ISL_2080973	?	Elena Gasich et al	Laboratory for HIV and opportunistic infections diagnosis The Republican Research and Practical Center for Epidemiology and Microbiology (RRPCEM)	Laboratory for HIV and opportunistic infections diagnosis The Republican Research and Practical Center for Epidemiology and Microbiology (RRPCEM)	Europe
Bahrain/890106860/2021	EPI_ISL_14133016	?	Alwasti et al	Communicable Disease Laboratory, Public Health Directorate	Communicable Disease Laboratory, Public Health Directorate	Asia
Bangladesh/CHRF-0483/2021	EPI_ISL_3341961	?	CHRF Bangladesh Genomics Team et al	Praava Health	Child Health Research Foundation	Asia
Bangladesh/icddrb-GEB-CU-41/2021	EPI_ISL_2620732	?	Dr. Mohammad Al-Forkan et al	Functional Genomics and Proteomics Laboratory (FGPL), Department of Genetic Engineering and Biotechnology, University of Chittagong	Virology Laboratory, International Centre for Diarrhoeal Disease Research, Bangladesh (ICDDR,B)	Asia
Belgium/ULG-16341/2021	EPI_ISL_2500022	?	Keith Durkin et al	University of Liège COVID-19 testing center	GIGA Medical Genomics	Europe
Bahrain/341726177/2021	EPI_ISL_1660467	MW947244.1	Alwasti et al	Communicable Disease Laboratory, Public Health Directorate	Communicable Disease Laboratory, Public Health Directorate	Asia
Bahrain/NPS-41/2021	EPI_ISL_2812570	MZ458396.1	Alwasti et al	Communicable Disease Laboratory, Public Health Directorate	Communicable Disease Laboratory, Public Health Directorate	Asia
Bahrain/341726172/2021	EPI_ISL_1660466	MW947243.1	Alwasti et al	Communicable Disease Laboratory, Public Health Directorate	Communicable Disease Laboratory, Public Health Directorate	Asia
Bangladesh/icddrb-1210613013/2021	EPI_ISL_2627371	?	Mohammad Enayet Hossain et al	Virology Laboratory, International Centre for Diarrhoeal Disease Research, Bangladesh (ICDDR,B)	Virology Laboratory, International Centre for Diarrhoeal Disease Research, Bangladesh (ICDDR,B)	Asia
Bahrain/771034326_S86_L001/2021	EPI_ISL_14123056	?	Alwasti et al	Communicable Disease Laboratory, Public Health Directorate	Communicable Disease Laboratory, Public Health Directorate	Asia
Bahrain/NPS-25/2021	EPI_ISL_2812554	MZ458358.1	Alwasti et al	Communicable Disease Laboratory, Public Health Directorate	Communicable Disease Laboratory, Public Health Directorate	Asia
Belgium/ULG-18289/2021	EPI_ISL_3737622	?	Keith Durkin et al	SYNLAB	GIGA Medical Genomics	Europe
Belgium/UGent-5484/2021	EPI_ISL_1827439	?	Marija Janevska et al	Lab voor klinische biologie	Lab voor klinische biologie	Europe
Bangladesh/icddrb-1210313009/2021	EPI_ISL_1828779	?	Mohammad Enayet Hossain et al	Virology Laboratory, International Centre for Diarrhoeal Disease Research, Bangladesh (ICDDR,B)	Virology Laboratory, International Centre for Diarrhoeal Disease Research, Bangladesh (ICDDR,B)	Asia
Bahrain/NPS-40/2021	EPI_ISL_2812569	MZ458395.1	Alwasti et al	Communicable Disease Laboratory, Public Health Directorate	Communicable Disease Laboratory, Public Health Directorate	Asia
Bahrain/NPS-15/2021	EPI_ISL_2812544	MZ458099.1	Alwasti et al	Communicable Disease Laboratory, Public Health Directorate	Communicable Disease Laboratory, Public Health Directorate	Asia
Belgium/AZDelta-2144-14592/2021	EPI_ISL_6141708	?	Geert Martens et al	AZDelta	AZ Delta Medical Laboratories in Roeselare, Belgium	Europe
Bahrain/341401292/2021	EPI_ISL_14132982	?	Alwasti et al	Communicable Disease Laboratory, Public Health Directorate	Communicable Disease Laboratory, Public Health Directorate	Asia
Bangladesh/G039392/2021	EPI_ISL_890237	MW531680.1	Hossain et al	Virology, International Centre for Diarrhoeal Disease Research, Bangladesh (ICDDR,B)	International Centre for Diarrhoeal Disease Research (ICDDR,B)	Asia
Bahrain/921104388/2021	EPI_ISL_3398797	MZ573080.1	Alwasti et al	Communicable Disease Laboratory, Public Health Directorate	Communicable Disease Laboratory, Public Health Directorate	Asia
Belgium/UGent-7622/2021	EPI_ISL_3868773	?	Marija Janevska et al	Lab voor klinische biologie	Lab voor klinische biologie	Europe
Belarus/HM-CRIE-L219T0018u/2021	EPI_ISL_9318095	?	Gasich Elena et al	The Republican Research and Practical Center for Epidemiology and Microbiology (RRPCEM)	Group of Genomics and Postgenomic Technologies of Central Research Institute of Epidemiology	Europe
Bangladesh/icddrb-1210413005/2021	EPI_ISL_2235495	?	Mohammad Enayet Hossain et al	Virology Laboratory, International Centre for Diarrhoeal Disease Research, Bangladesh (ICDDR,B)	Virology Laboratory, International Centre for Diarrhoeal Disease Research, Bangladesh (ICDDR,B)	Asia
Bahrain/760805431/2021	EPI_ISL_14133013	?	Alwasti et al	Communicable Disease Laboratory, Public Health Directorate	Communicable Disease Laboratory, Public Health Directorate	Asia
Bangladesh/icddrb-063144/2021	EPI_ISL_2235496	?	Mohammad Enayet Hossain et al	Virology Laboratory, International Centre for Diarrhoeal Disease Research, Bangladesh (ICDDR,B)	Virology Laboratory, International Centre for Diarrhoeal Disease Research, Bangladesh (ICDDR,B)	Asia
Bahrain/881007072/2021	EPI_ISL_14133012	?	Alwasti et al	Communicable Disease Laboratory, Public Health Directorate	Communicable Disease Laboratory, Public Health Directorate	Asia
Bahrain/NPS-16/2021	EPI_ISL_2812545	?	Alwasti et al	Communicable Disease Laboratory, Public Health Directorate	Communicable Disease Laboratory, Public Health Directorate	Asia
Belgium/UGent-2972/2021	EPI_ISL_1334508	?	Marija Janevska et al	Lab voor klinische biologie	Lab voor klinische biologie	Europe
Bahrain/CDLPHD-0000287/2021	EPI_ISL_14133025	?	Alwasti et al	Communicable Disease Laboratory, Public Health Directorate	Communicable Disease Laboratory, Public Health Directorate	Asia
Bahrain/921218733/2021	EPI_ISL_14132902	?	Alwasti et al	Communicable Disease Laboratory, Public Health Directorate	Communicable Disease Laboratory, Public Health Directorate	Asia
Bahrain/921104091/2021	EPI_ISL_3398794	MZ573077.1	Alwasti et al	Communicable Disease Laboratory, Public Health Directorate	Communicable Disease Laboratory, Public Health Directorate	Asia
Belgium/CHUNamur13424391/2021	EPI_ISL_2600924	?	Nicolas GILLIARD et al	Plateforme de testing Namuroise	Plateforme de testing Namuroise	Europe
Beijing/068/2021	EPI_ISL_8582079	?	Zhaomin Feng et al	Beijing Center for Disease Control and Prevention	Beijing Center for Disease Control and Prevention	Asia
Belarus/HM-CRIE-L219T0056u/2021	EPI_ISL_9354781	?	Gasich Elena et al	The Republican Research and Practical Center for Epidemiology and Microbiology (RRPCEM)	Group of Genomics and Postgenomic Technologies of Central Research Institute of Epidemiology	Europe
Belgium/UGent-5485/2021	EPI_ISL_1827440	?	Marija Janevska et al	Lab voor klinische biologie	Lab voor klinische biologie	Europe
Bahrain/341699781/2021	EPI_ISL_1660462	MW947233.1	Alwasti et al	Communicable Disease Laboratory, Public Health Directorate	Communicable Disease Laboratory, Public Health Directorate	Asia
Bangladesh/CHRF-0135/2021	EPI_ISL_906098	?	Senjuti Saha et al	Shimantik Pathology and Diagnostic Center	Child Health Research Foundation	Asia
Bangladesh/PRTC-CVASU-BCSIR-14/2021	EPI_ISL_3230062	?	Goutam Buddha Das et al	COVID-19 Detection Lab, Chattogram Veterinary and Animal Sciences University	Genomic Research Lab, Bangladesh Council of Scientific and Industrial Research	Asia
Belarus/HM-CRIE-L219T0050u/2021	EPI_ISL_9318106	?	Gasich Elena et al	The Republican Research and Practical Center for Epidemiology and Microbiology (RRPCEM)	Group of Genomics and Postgenomic Technologies of Central Research Institute of Epidemiology	Europe
Bangladesh/ideSHi-IR-204/2021	EPI_ISL_1669904	MZ413985.1	Hassan Afrad et al	Institute for Developing Science and Health Initiatives (ideSHi)	Institute for Developing Science and Health Initiatives (ideSHi)	Asia
Bahrain/NPS-26/2021	EPI_ISL_2812555	MZ458359.1	Alwasti et al	Communicable Disease Laboratory, Public Health Directorate	Communicable Disease Laboratory, Public Health Directorate	Asia
Belgium/UGent-7596/2021	EPI_ISL_3868772	?	Marija Janevska et al	Lab voor klinische biologie	Lab voor klinische biologie	Europe
Belgium/CHUNamur13355407/2021	EPI_ISL_2037439	?	Lesly Nyinkeu Kemamen et al	Plateforme de testing Namuroise	Plateforme de testing Namuroise	Europe
Belarus/HM-CRIE-L219T0024u/2021	EPI_ISL_9318097	?	Gasich Elena et al	The Republican Research and Practical Center for Epidemiology and Microbiology (RRPCEM)	Group of Genomics and Postgenomic Technologies of Central Research Institute of Epidemiology	Europe
Bonaire/BQ-RIVM-35163/2021	EPI_ISL_2405620	?	Adam Meijer et al	Dutch COVID-19 response team	National Institute for Public Health and the Environment (RIVM)	South America
Benin/NMIMR-LFVH399239/2021	EPI_ISL_7139985	?	Rene K. Keke et al	National Reference Laboratory, Laboratories Department, Cotonou, Benin	Noguchi Memorial Institute for Medical Research, University of Ghana, Legon, Ghana	Africa
Benin/249862/2021	EPI_ISL_4567031	?	Anges Yadouleton et al	Laboratoire des Fièvres Hémorragiques Virales du Benin	Institut für Virologie - Institute of Virology - Charite	Africa
Bonaire/BQ-RIVM-35128/2021	EPI_ISL_2405584	?	Adam Meijer et al	Dutch COVID-19 response team	National Institute for Public Health and the Environment (RIVM)	South America
Bonaire/BQ-RIVM-35140/2021	EPI_ISL_2405597	?	Adam Meijer et al	Dutch COVID-19 response team	National Institute for Public Health and the Environment (RIVM)	South America
Benin/NMIMR-M4351/2021	EPI_ISL_7140021	?	Rene K. Keke et al	National Reference Laboratory, Laboratories Department, Cotonou, Benin	Noguchi Memorial Institute for Medical Research, University of Ghana, Legon, Ghana	Africa
Bonaire/BQ-RIVM-40793/2021	EPI_ISL_2787944	?	Adam Meijer et al	Dutch COVID-19 response team	National Institute for Public Health and the Environment (RIVM)	South America
Belgium/rega-1708/2020	EPI_ISL_845604	?	Tony Wawina-Bokalanga et al	KU Leuven, Rega Institute, Clinical and Epidemiological Virology	KU Leuven, Rega Institute, Clinical and Epidemiological Virology	Europe
Belgium/rega-14401/2021	EPI_ISL_5597887	?	Tony Wawina-Bokalanga et al	KU Leuven, Rega Institute, Clinical and Epidemiological Virology	KU Leuven, Rega Institute, Clinical and Epidemiological Virology	Europe
Belgium/rega-1823/2020	EPI_ISL_912407	?	Tony Wawina-Bokalanga et al	KU Leuven, Rega Institute, Clinical and Epidemiological Virology	KU Leuven, Rega Institute, Clinical and Epidemiological Virology	Europe
Bonaire/BQ-RIVM-27386/2021	EPI_ISL_1792360	?	Adam Meijer et al	Dutch COVID-19 response team	National Institute for Public Health and the Environment (RIVM)	South America
BosniaandHerzegovina/VFS-UNSA-LMGFI014/2020	EPI_ISL_955173	?	Goletić Š. et al	University of Sarajevo, Veterinary Faculty, Laboratory for Molecular Diagnostic and Research Laboratory	University of Sarajevo, Veterinary Faculty, Laboratory for Molecular Diagnostic and Research Laboratory	Europe
Bonaire/BQ-RIVM-17563/2021	EPI_ISL_1370207	?	Adam Meijer et al	Dutch COVID-19 response team	National Institute for Public Health and the Environment (RIVM)	South America
BosniaandHerzegovina/AGCOB4239/2021	EPI_ISL_2029122	?	Rijad Konjhodzic et al	General Hospital "Abdulah Nakas"	Alea Genetic Centre	Europe
Benin/424620/2021	EPI_ISL_4566859	?	Anges Yadouleton et al	Laboratoire des Fièvres Hémorragiques Virales du Benin	Institut für Virologie - Institute of Virology - Charite	Africa
BosniaandHerzegovina/AGCOB4905/2021	EPI_ISL_2800339	?	Dino Pecar et al	General Hospital "Abdulah Nakas"	Alea Genetic Centre	Europe
BosniaandHerzegovina/KCUS27676/2021	EPI_ISL_1300657	?	Irma Salimović-Bešić et al	Clinical Center, University of Sarajevo; Unit for Clinical Microbiology	Clinical Center, University of Sarajevo; Unit for Clinical Microbiology	Europe
BosniaandHerzegovina/AGCOB788/2021	EPI_ISL_1731047	?	Lana Salihefendic et al	General Hospital "Abdulah Nakas" Sarajevo	Alea Genetic Centre	Europe
Benin/NMIMR-LFVH390334/2021	EPI_ISL_7139967	?	Rene K. Keke et al	National Reference Laboratory, Laboratories Department, Cotonou, Benin	Noguchi Memorial Institute for Medical Research, University of Ghana, Legon, Ghana	Africa
Benin/311995/2021	EPI_ISL_2932569	?	Anna-Lena Sander et al	Laboratoire des Fièvres Hémorragiques Virales du Benin	Institut für Virologie - Institute of Virology - Charite	Africa
BosniaandHerzegovina/141730/2021	EPI_ISL_2790409	?	Pava Dimitrijevic et al	Primary Health Care Mrkonjic Grad	Public Health Institute of Republic of Srpska	Europe
Bonaire/BQ-RIVM-40817/2021	EPI_ISL_2788006	?	Adam Meijer et al	Dutch COVID-19 response team	National Institute for Public Health and the Environment (RIVM)	South America
BosniaandHerzegovina/KCUS28628/2021	EPI_ISL_1240075	?	Irma Salimović-Bešić et al	Clinical Center, University of Sarajevo; Unit for Clinical Microbiology	Clinical Center, University of Sarajevo; Unit for Clinical Microbiology	Europe
BosniaandHerzegovina/BM11097/2021	EPI_ISL_2708954	?	Dino Pecar et al	Poliklinika Muminovic	Alea Genetic Centre	Europe
BosniaandHerzegovina/AGCK6523/2021	EPI_ISL_2800338	?	Ivana Ceko et al	PZU Alea Dr Kandic	Alea Genetic Centre	Europe
Bonaire/BQ-RIVM-25828/2021	EPI_ISL_1705301	?	Adam Meijer et al	Dutch COVID-19 response team	National Institute for Public Health and the Environment (RIVM)	South America
Belgium/rega-8069/2021	EPI_ISL_2832930	?	Tony Wawina-Bokalanga et al	KU Leuven, Rega Institute, Clinical and Epidemiological Virology	KU Leuven, Rega Institute, Clinical and Epidemiological Virology	Europe
Benin/NMIMR-67407/2021	EPI_ISL_7139786	?	Rene K. Keke et al	National Reference Laboratory, Laboratories Department, Cotonou, Benin	Noguchi Memorial Institute for Medical Research, University of Ghana, Legon, Ghana	Africa
Bonaire/BQ-RIVM-25795/2021	EPI_ISL_1705268	?	Adam Meijer et al	Dutch COVID-19 response team	National Institute for Public Health and the Environment (RIVM)	South America
Bonaire/BQ-RIVM-21060/2021	EPI_ISL_1457472	?	Adam Meijer et al	Dutch COVID-19 response team	National Institute for Public Health and the Environment (RIVM)	South America
Benin/NMIMR-358585/2021	EPI_ISL_7139766	?	Rene K. Keke et al	National Reference Laboratory, Laboratories Department, Cotonou, Benin	Noguchi Memorial Institute for Medical Research, University of Ghana, Legon, Ghana	Africa
Belgium/rega-1824/2020	EPI_ISL_912408	?	Tony Wawina-Bokalanga et al	KU Leuven, Rega Institute, Clinical and Epidemiological Virology	KU Leuven, Rega Institute, Clinical and Epidemiological Virology	Europe
Brazil/DF-1024/2020	EPI_ISL_882663	?	Claudio Tavares Sacchi et al	LACEN do Distrito Federal	Instituto Adolfo Lutz, Interdiciplinary Procedures Center, Strategic Laboratory	South America
Bonaire/BQ-RIVM-41692/2021	EPI_ISL_2862787	?	Adam Meijer et al	Dutch COVID-19 response team	National Institute for Public Health and the Environment (RIVM)	South America
Bonaire/BQ-RIVM-35152/2021	EPI_ISL_2405609	?	Adam Meijer et al	Dutch COVID-19 response team	National Institute for Public Health and the Environment (RIVM)	South America
Belgium/ZNA_25051424/2021	EPI_ISL_8801040	?	Verstrepen et al.	Klinisch Laboratorium ZNA	Klinisch Laboratorium ZNA	Europe
Bonaire/BQ-RIVM-45081/2021	EPI_ISL_3137153	?	Adam Meijer et al	Dutch COVID-19 response team	National Institute for Public Health and the Environment (RIVM)	South America
Belgium/rega-2524/2021	EPI_ISL_1049087	?	Tony Wawina-Bokalanga et al	KU Leuven, Rega Institute, Clinical and Epidemiological Virology	KU Leuven, Rega Institute, Clinical and Epidemiological Virology	Europe
Bonaire/BQ-RIVM-35117/2021	EPI_ISL_2405573	?	Adam Meijer et al	Dutch COVID-19 response team	National Institute for Public Health and the Environment (RIVM)	South America
BosniaandHerzegovina/141602/2021	EPI_ISL_2790411	?	Pava Dimitrijevic et al	Primary Health Care Prijedor	Public Health Institute of Republic of Srpska	Europe
Belgium/rega-13774/2021	EPI_ISL_5588603	?	Tony Wawina-Bokalanga et al	KU Leuven, Rega Institute, Clinical and Epidemiological Virology	KU Leuven, Rega Institute, Clinical and Epidemiological Virology	Europe
Belgium/rega-2285/2021	EPI_ISL_1048921	?	Tony Wawina-Bokalanga et al	KU Leuven, Rega Institute, Clinical and Epidemiological Virology	KU Leuven, Rega Institute, Clinical and Epidemiological Virology	Europe
BosniaandHerzegovina/VFS-UNSA-LMGFI031/2021	EPI_ISL_1016969	?	Goletic S. et al	University of Sarajevo, Veterinary Faculty, Laboratory for Molecular Diagnostic and Research Laboratory	University of Sarajevo, Veterinary Faculty, Laboratory for Molecular Diagnostic and Research Laboratory	Europe
Belgium/rega-an375/2020	EPI_ISL_794322	?	Tony Wawina-Bokalanga et al	UZ Leuven, National Reference Laboratory for Coronaviruses, Laboratory Medicine, Leuven, Belgium	KU Leuven, Rega Institute, Clinical and Epidemiological Virology	Europe
Benin/315551/2021	EPI_ISL_2932584	?	Anna-Lena Sander et al	Laboratoire des Fièvres Hémorragiques Virales du Benin	Institut für Virologie - Institute of Virology - Charite	Africa
Benin/NMIMR-346742/2021	EPI_ISL_7139628	?	Rene K. Keke et al	National Reference Laboratory, Laboratories Department, Cotonou, Benin	Noguchi Memorial Institute for Medical Research, University of Ghana, Legon, Ghana	Africa
Belgium/rega-14022/2021	EPI_ISL_5590398	?	Tony Wawina-Bokalanga et al	KU Leuven, Rega Institute, Clinical and Epidemiological Virology	KU Leuven, Rega Institute, Clinical and Epidemiological Virology	Europe
Belgium/rega-6371/2021	EPI_ISL_2424773	?	Tony Wawina-Bokalanga et al	KU Leuven, Rega Institute, Clinical and Epidemiological Virology	KU Leuven, Rega Institute, Clinical and Epidemiological Virology	Europe
BosniaandHerzegovina/BM10602/2021	EPI_ISL_2709213	?	Dino Pecar et al	Poliklinika Muminovic	Alea Genetic Centre	Europe
Bonaire/BQ-RIVM-45069/2021	EPI_ISL_3137141	?	Adam Meijer et al	Dutch COVID-19 response team	National Institute for Public Health and the Environment (RIVM)	South America
Bonaire/BQ-RIVM-40756/2021	EPI_ISL_2787992	?	Adam Meijer et al	Dutch COVID-19 response team	National Institute for Public Health and the Environment (RIVM)	South America
Benin/NMIMR-LFVH402699/2021	EPI_ISL_7139998	?	Rene K. Keke et al	National Reference Laboratory, Laboratories Department, Cotonou, Benin	Noguchi Memorial Institute for Medical Research, University of Ghana, Legon, Ghana	Africa
BosniaandHerzegovina/VFS-UNSA-LMGFI100/2021	EPI_ISL_5257984	?	Goletic T et al	University of Sarajevo, Veterinary Faculty, Laboratory for Molecular Diagnostic and Research Laboratory	University of Sarajevo, Veterinary Faculty, Laboratory for Molecular Diagnostic and Research Laboratory	Europe
Benin/249938/2021	EPI_ISL_4567039	?	Anges Yadouleton et al	Laboratoire des Fièvres Hémorragiques Virales du Benin	Institut für Virologie - Institute of Virology - Charite	Africa
Benin/417775/2021	EPI_ISL_4566843	?	Anges Yadouleton et al	Laboratoire des Fièvres Hémorragiques Virales du Benin	Institut für Virologie - Institute of Virology - Charite	Africa
Belgium/rega-8815/2021	EPI_ISL_2725778	?	Tony Wawina-Bokalanga et al	KU Leuven, Rega Institute, Clinical and Epidemiological Virology	KU Leuven, Rega Institute, Clinical and Epidemiological Virology	Europe
Benin/248940/2021	EPI_ISL_4567018	?	Anges Yadouleton et al	Laboratoire des Fièvres Hémorragiques Virales du Benin	Institut für Virologie - Institute of Virology - Charite	Africa
Belgium/rega-8050/2021	EPI_ISL_2832911	?	Tony Wawina-Bokalanga et al	KU Leuven, Rega Institute, Clinical and Epidemiological Virology	KU Leuven, Rega Institute, Clinical and Epidemiological Virology	Europe
Belgium/rega-6378/2021	EPI_ISL_2424595	?	Tony Wawina-Bokalanga et al	KU Leuven, Rega Institute, Clinical and Epidemiological Virology	KU Leuven, Rega Institute, Clinical and Epidemiological Virology	Europe
BosniaandHerzegovina/KCUS5Z-2264/2021	EPI_ISL_1300646	?	Irma Salimović-Bešić et al	Cantonal Hospital Zenica; Department of Microbiological Diagnostics	Clinical Center, University of Sarajevo; Unit for Clinical Microbiology	Europe
Bonaire/BQ-RIVM-27378/2021	EPI_ISL_1792862	?	Adam Meijer et al	Dutch COVID-19 response team	National Institute for Public Health and the Environment (RIVM)	South America
BosniaandHerzegovina/AGC14152/2021	EPI_ISL_2854258	?	Rijad Konjhodzic et al	Poliklinika Vitalis	Alea Genetic Centre	Europe
Bonaire/BQ-RIVM-15643/2021	EPI_ISL_1232318	?	Adam Meijer et al	Dutch COVID-19 response team	National Institute for Public Health and the Environment (RIVM)	South America
Belgium/rega-9705/2021	EPI_ISL_2825037	?	Tony Wawina-Bokalanga et al	KU Leuven, Rega Institute, Clinical and Epidemiological Virology	KU Leuven, Rega Institute, Clinical and Epidemiological Virology	Europe
Belgium/rega-1672/2020	EPI_ISL_845593	?	Tony Wawina-Bokalanga et al	KU Leuven, Rega Institute, Clinical and Epidemiological Virology	KU Leuven, Rega Institute, Clinical and Epidemiological Virology	Europe
Belgium/rega-5990/2021	EPI_ISL_2404480	?	Tony Wawina-Bokalanga et al	KU Leuven, Rega Institute, Clinical and Epidemiological Virology	KU Leuven, Rega Institute, Clinical and Epidemiological Virology	Europe
BosniaandHerzegovina/20360/2021	EPI_ISL_2790388	?	Pava Dimitrijevic et al	University Hospital Foca	Public Health Institute of Republic of Srpska	Europe
Belgium/rega-9749/2021	EPI_ISL_2834760	?	Tony Wawina-Bokalanga et al	KU Leuven, Rega Institute, Clinical and Epidemiological Virology	KU Leuven, Rega Institute, Clinical and Epidemiological Virology	Europe
Bonaire/BQ-RIVM-15585/2021	EPI_ISL_1232260	?	Adam Meijer et al	Dutch COVID-19 response team	National Institute for Public Health and the Environment (RIVM)	South America
Benin/NMIMR-359514/2021	EPI_ISL_7139769	?	Rene K. Keke et al	National Reference Laboratory, Laboratories Department, Cotonou, Benin	Noguchi Memorial Institute for Medical Research, University of Ghana, Legon, Ghana	Africa
Benin/NMIMR-LFVH402570/2021	EPI_ISL_7139997	?	Rene K. Keke et al	National Reference Laboratory, Laboratories Department, Cotonou, Benin	Noguchi Memorial Institute for Medical Research, University of Ghana, Legon, Ghana	Africa
Belgium/rega-2990/2021	EPI_ISL_1057004	?	Tony Wawina-Bokalanga et al	KU Leuven, Rega Institute, Clinical and Epidemiological Virology	KU Leuven, Rega Institute, Clinical and Epidemiological Virology	Europe
Botswana/BOT441877/2021	EPI_ISL_12812620	?	Kefentse Arnold Tumedi et al	National Health Laboratory	Botswana Institute for Technology Research and Innovation	Africa
Belgium/ZNA_21749529/2021	EPI_ISL_5106640	?	Verstrepen et al.	Klinisch Laboratorium ZNA	Klinisch Laboratorium ZNA	Europe
Benin/NMIMR-316947/2021	EPI_ISL_7139583	?	Rene K. Keke et al	National Reference Laboratory, Laboratories Department, Cotonou, Benin	Noguchi Memorial Institute for Medical Research, University of Ghana, Legon, Ghana	Africa
BosniaandHerzegovina/AGCOB807/2021	EPI_ISL_1704779	?	Rijad Konjhodzic et al	General Hospital "Abdulah Nakas" Kranjceviceva 12 71000 Sarajevo Bosnia and Herzegovina	Alea Genetic Centre	Europe
Bonaire/BQ-RIVM-46668/2021	EPI_ISL_3266837	?	Adam Meijer et al	Dutch COVID-19 response team	National Institute for Public Health and the Environment (RIVM)	South America
Belgium/UZA-UA-00162908/2021	EPI_ISL_1039162	?	Basil Britto Xavier et al	Algemeen Medisch Laboratorium (AML)	UAntwerp, Laboratory of Medical Microbiology	Europe
Belgium/rega-9421/2021	EPI_ISL_2725703	?	Tony Wawina-Bokalanga et al	KU Leuven, Rega Institute, Clinical and Epidemiological Virology	KU Leuven, Rega Institute, Clinical and Epidemiological Virology	Europe
Belgium/rega-2629/2021	EPI_ISL_1048998	?	Tony Wawina-Bokalanga et al	KU Leuven, Rega Institute, Clinical and Epidemiological Virology	KU Leuven, Rega Institute, Clinical and Epidemiological Virology	Europe
Belgium/rega-1726/2020	EPI_ISL_845610	?	Tony Wawina-Bokalanga et al	KU Leuven, Rega Institute, Clinical and Epidemiological Virology	KU Leuven, Rega Institute, Clinical and Epidemiological Virology	Europe
Benin/249866/2021	EPI_ISL_4567032	?	Anges Yadouleton et al	Laboratoire des Fièvres Hémorragiques Virales du Benin	Institut für Virologie - Institute of Virology - Charite	Africa
Bonaire/BQ-RIVM-15889/2021	EPI_ISL_1232564	?	Adam Meijer et al	Dutch COVID-19 response team	National Institute for Public Health and the Environment (RIVM)	South America
Belgium/rega-5161/2021	EPI_ISL_1382853	?	Tony Wawina-Bokalanga et al	KU Leuven, Rega Institute, Clinical and Epidemiological Virology	KU Leuven, Rega Institute, Clinical and Epidemiological Virology	Europe
Belgium/rega-8808/2021	EPI_ISL_2725774	?	Tony Wawina-Bokalanga et al	KU Leuven, Rega Institute, Clinical and Epidemiological Virology	KU Leuven, Rega Institute, Clinical and Epidemiological Virology	Europe
Bonaire/BQ-RIVM-17598/2021	EPI_ISL_1370228	?	Adam Meijer et al	Dutch COVID-19 response team	National Institute for Public Health and the Environment (RIVM)	South America
Benin/311929/2021	EPI_ISL_2932567	?	Anna-Lena Sander et al	Laboratoire des Fièvres Hémorragiques Virales du Benin	Institut für Virologie - Institute of Virology - Charite	Africa
Belgium/UZA-UA-CV2149224148/2021	EPI_ISL_5008152	?	Jasmine Coppens et al	Platform BIS UZA/UAntwerpen	Labo Klinische Biologie, UZA	Europe
Belgium/ZNA_21236410/2021	EPI_ISL_1599542	?	Verstrepen et al.	Klinisch Laboratorium GZA	Klinisch Laboratorium ZNA	Europe
BosniaandHerzegovina/VFS-UNSA-LMGFI024/2020	EPI_ISL_1016690	?	Goletic T. et al	University of Sarajevo, Veterinary Faculty, Laboratory for Molecular Diagnostic and Research Laboratory	University of Sarajevo, Veterinary Faculty, Laboratory for Molecular Diagnostic and Research Laboratory	Europe
Belgium/rega-an376/2020	EPI_ISL_794323	?	Tony Wawina-Bokalanga et al	UZ Leuven, National Reference Laboratory for Coronaviruses, Laboratory Medicine, Leuven, Belgium	KU Leuven, Rega Institute, Clinical and Epidemiological Virology	Europe
BosniaandHerzegovina/VFS-UNSA-LMGFI099/2021	EPI_ISL_5257983	?	Goletic S et al	University of Sarajevo, Veterinary Faculty, Laboratory for Molecular Diagnostic and Research Laboratory	University of Sarajevo, Veterinary Faculty, Laboratory for Molecular Diagnostic and Research Laboratory	Europe
BosniaandHerzegovina/EL281/2021	EPI_ISL_2029260	?	Dino Pecar et al	Ekstralab Tuzla	Alea Genetic Centre	Europe
BosniaandHerzegovina/AGCK2265/2021	EPI_ISL_1731066	?	Lana Salihefendic et al	Alea Dr Kandic	Alea Genetic Centre	Europe
Benin/251247/2021	EPI_ISL_4567061	?	Anges Yadouleton et al	Laboratoire des Fièvres Hémorragiques Virales du Benin	Institut für Virologie - Institute of Virology - Charite	Africa
BosniaandHerzegovina/161404/2021	EPI_ISL_2790389	?	Pava Dimitrijevic et al	Primary Health Care Banja Luka	Public Health Institute of Republic of Srpska	Europe
Bonaire/BQ-RIVM-23507/2021	EPI_ISL_1596388	?	Adam Meijer et al	Dutch COVID-19 response team	National Institute for Public Health and the Environment (RIVM)	South America
Benin/NMIMR-LFVH388613/2021	EPI_ISL_7139956	?	Rene K. Keke et al	National Reference Laboratory, Laboratories Department, Cotonou, Benin	Noguchi Memorial Institute for Medical Research, University of Ghana, Legon, Ghana	Africa
Benin/253218/2021	EPI_ISL_4567089	?	Anges Yadouleton et al	Laboratoire des Fièvres Hémorragiques Virales du Benin	Institut für Virologie - Institute of Virology - Charite	Africa
BosniaandHerzegovina/VFS-UNSA-LMGFI027/2021	EPI_ISL_1016843	?	Goletic T. et al	University of Sarajevo, Veterinary Faculty, Laboratory for Molecular Diagnostic and Research Laboratory	University of Sarajevo, Veterinary Faculty, Laboratory for Molecular Diagnostic and Research Laboratory	Europe
Belgium/rega-12088/2021	EPI_ISL_5414565	?	Tony Wawina-Bokalanga et al	KU Leuven, Rega Institute, Clinical and Epidemiological Virology	KU Leuven, Rega Institute, Clinical and Epidemiological Virology	Europe
Benin/248956/2021	EPI_ISL_4567022	?	Anges Yadouleton et al	Laboratoire des Fièvres Hémorragiques Virales du Benin	Institut für Virologie - Institute of Virology - Charite	Africa
Brazil/DF-1025/2020	EPI_ISL_882664	?	Claudio Tavares Sacchi et al	LACEN do Distrito Federal	Instituto Adolfo Lutz, Interdiciplinary Procedures Center, Strategic Laboratory	South America
Bonaire/BQ-RIVM-41725/2021	EPI_ISL_2862792	?	Adam Meijer et al	Dutch COVID-19 response team	National Institute for Public Health and the Environment (RIVM)	South America
Bonaire/BQ-RIVM-25820/2021	EPI_ISL_1705293	?	Adam Meijer et al	Dutch COVID-19 response team	National Institute for Public Health and the Environment (RIVM)	South America
Bonaire/BQ-RIVM-16201/2021	EPI_ISL_1232876	?	Adam Meijer et al	Dutch COVID-19 response team	National Institute for Public Health and the Environment (RIVM)	South America
Bonaire/BQ-RIVM-17575/2021	EPI_ISL_1371225	?	Adam Meijer et al	Dutch COVID-19 response team	National Institute for Public Health and the Environment (RIVM)	South America
Belgium/rega-5145/2021	EPI_ISL_1382848	?	Tony Wawina-Bokalanga et al	KU Leuven, Rega Institute, Clinical and Epidemiological Virology	KU Leuven, Rega Institute, Clinical and Epidemiological Virology	Europe
Belgium/rega-an374/2020	EPI_ISL_794321	?	Tony Wawina-Bokalanga et al	UZ Leuven, National Reference Laboratory for Coronaviruses, Laboratory Medicine, Leuven, Belgium	KU Leuven, Rega Institute, Clinical and Epidemiological Virology	Europe
BosniaandHerzegovina/158838/2021	EPI_ISL_2790415	?	Pava Dimitrijevic et al	Primary Health Care Banja Luka	Public Health Institute of Republic of Srpska	Europe
Benin/252391/2021	EPI_ISL_4567074	?	Anges Yadouleton et al	Laboratoire des Fièvres Hémorragiques Virales du Benin	Institut für Virologie - Institute of Virology - Charite	Africa
BosniaandHerzegovina/141690/2021	EPI_ISL_2790402	?	Pava Dimitrijevic et al	Primary Health Care Laktasi	Public Health Institute of Republic of Srpska	Europe
BosniaandHerzegovina/KCUS1Z-2287/2021	EPI_ISL_1300655	?	Irma Salimović-Bešić et al	Cantonal Hospital Zenica; Department of Microbiological Diagnostics	Clinical Center, University of Sarajevo; Unit for Clinical Microbiology	Europe
Belgium/rega-2284/2021	EPI_ISL_1048920	?	Tony Wawina-Bokalanga et al	KU Leuven, Rega Institute, Clinical and Epidemiological Virology	KU Leuven, Rega Institute, Clinical and Epidemiological Virology	Europe
Belgium/UZA-UA-CV2084349235/2021	EPI_ISL_3320490	?	Marie Le Mercier et al	Platform BIS UZA/UAntwerpen	Labo Klinische Biologie, UZA	Europe
Belgium/rega-5144/2021	EPI_ISL_1382857	?	Tony Wawina-Bokalanga et al	KU Leuven, Rega Institute, Clinical and Epidemiological Virology	KU Leuven, Rega Institute, Clinical and Epidemiological Virology	Europe
Belgium/rega-2355/2021	EPI_ISL_1048929	?	Tony Wawina-Bokalanga et al	KU Leuven, Rega Institute, Clinical and Epidemiological Virology	KU Leuven, Rega Institute, Clinical and Epidemiological Virology	Europe
Bonaire/BQ-RIVM-16918/2021	EPI_ISL_1288121	?	Adam Meijer et al	Dutch COVID-19 response team	National Institute for Public Health and the Environment (RIVM)	South America
Benin/250800/2021	EPI_ISL_4567050	?	Anges Yadouleton et al	Laboratoire des Fièvres Hémorragiques Virales du Benin	Institut für Virologie - Institute of Virology - Charite	Africa
BosniaandHerzegovina/agck2237/2021	EPI_ISL_1704314	?	Rijad KOnjbhodzic et al	Alea dr Kandic	Alea Genetic Centre	Europe
Brazil/SC-UFSC-104/2021	EPI_ISL_7744110	?	Dayane Azevedo Padilha et al	Laboratório de Bioinformática - Universidade Federal de Santa Catarina	Laboratório de Bioinformática - Universidade Federal de Santa Catarina	South America
Brazil/MG-LBI480/2021	EPI_ISL_3155994	?	Filipe Romero Rebello Moreira et al	Laboratório de Biologia Integrativa	Laboratório de Biologia Integrativa	South America
Brazil/PR-IPEC_VIGCV19_LON_0564/2021	EPI_ISL_12425563	?	Alex Sandro Jorge et al	LAC/HU-UEL	IPEC Guarapuava	South America
Brazil/SP-IB_119452/2021	EPI_ISL_5672781	?	Dimas Tadeu Covas et al	SECRETARIA MUNICIPAL DE SAUDE DE JAU	Instituto Butantan	South America
Brazil/SP-900B/2020	EPI_ISL_763074	?	Claudio Tavares Sacchi et al	Diagnosticos da America - DASA	Instituto Adolfo Lutz, Interdiciplinary Procedures Center, Strategic Laboratory	South America
Brazil/SP-IB_115524/2021	EPI_ISL_8649385	?	Dimas Tadeu Covas et al	HOSPITAL MUNICIPAL DE ILHABELA GOV MARIO COVAS JR	Instituto Butantan	South America
Brazil/MG-LBI29/2021	EPI_ISL_1133263	?	Filipe Romero Rebello Moreira et al	Laboratório Hermes Pardini	Laboratório de Biologia Integrativa, Instituto de Ciências Biológicas, Universidade Federal de Minas Gerais	South America
Brazil/PR-FIOCRUZ-59200/2021	EPI_ISL_8005292	?	Paola Resende et al	Laboratorio Central de Saude Publica do Estado do Parana (LACEN/PR)	Laboratory of Respiratory Viruses and Measles, Oswaldo Cruz Institute, FIOCRUZ	South America
Brazil/PR-NVBS3799GENOV827845361253/2021	EPI_ISL_4414568	?	Rodrigo Guarischi et al	DASA	DASA	South America
Brazil/SP-IB_122653/2021	EPI_ISL_5654579	?	Dimas Tadeu Covas et al	SECRETARIA MUNICIPAL DE SAUDE DE MORUNGABA	Instituto Butantan	South America
Brazil/RJ-FIOCRUZ-2624/2021	EPI_ISL_2614183	?	Paola Resende et al	Laboratory of Respiratory Viruses and Measles, Oswaldo Cruz Institute, FIOCRUZ	Laboratory of Respiratory Viruses and Measles, Oswaldo Cruz Institute, FIOCRUZ	South America
Brazil/SP-IB_119451/2021	EPI_ISL_5672775	?	Dimas Tadeu Covas et al	NUCLEO SAUDE III N HABITACIONAL PRESIDENTE GEISEL BAURU	Instituto Butantan	South America
Brazil/PR-IPEC-196/2021	EPI_ISL_2758717	?	NAPI-Genômica (Novos Arranjo de Pesquisa e Inovação em Genômica): Ademar Dantas da Cunha Júnior Adriano Ferrasa Adriano Mondini Aldo Przybysz Alessandra Lourenço Cecchini Armani Alex Sandro Jorge Alexandra Ivo de Medeiros Alexandre Maller Aline Cristina Batista Rodrigues Johann Ana Lucia Ferreira Ana Marisa Fusco Almeida Anderson Joel Martino Andrade André Luís Laforga Vanzela Andrea Duarte Doetz…	UEL	IPEC Guarapuava	South America
Brazil/RJ-LNN05217/2021	EPI_ISL_5496234	?	Luiz G P de Almeida et al	Laboratorio Central Noel Nutels	Bioinformatics Laboratory / LNCC	South America
Brazil/SP-IB_112342/2021	EPI_ISL_2493251	?	Dimas Tadeu Covas et al	VIGILANCIA EPIDEMIOLOGICA E CONTROLE DE VETORES PIRASSUNUN	Instituto Butantan	South America
Brazil/PR-IPEC-162/2021	EPI_ISL_2758801	?	NAPI-Genômica (Novos Arranjo de Pesquisa e Inovação em Genômica): Ademar Dantas da Cunha Júnior Adriano Ferrasa Adriano Mondini Aldo Przybysz Alessandra Lourenço Cecchini Armani Alex Sandro Jorge Alexandra Ivo de Medeiros Alexandre Maller Aline Cristina Batista Rodrigues Johann Ana Lucia Ferreira Ana Marisa Fusco Almeida Anderson Joel Martino Andrade André Luís Laforga Vanzela Andrea Duarte Doetz…	UEL	IPEC Guarapuava	South America
Brazil/SP-IB_100488/2021	EPI_ISL_1966505	?	Instituto Butantan: Dimas Tadeu Covas et al	Ambulatório IB	Instituto Butantan / Mendelics	South America
Brazil/MG-FIOCRUZ-599/2021	EPI_ISL_9274935	?	on behalf of the Fiocruz COVID-19 Genomic Surveillance Network et al	Fundacao Ezequiel Dias	Instituto Rene Rachou / Fiocruz Minas	South America
Brazil/PR-IPEC_VIGCV19_CTB_1225/2021	EPI_ISL_12426066	?	Alex Sandro Jorge et al	UNIMED	IPEC Guarapuava	South America
Brazil/PR-IPEC_VIGCV19_CTB_0136/2021	EPI_ISL_12425190	?	Alex Sandro Jorge et al	UNIMED	IPEC Guarapuava	South America
Brazil/GO-LACEN-71/2021	EPI_ISL_1716502	?	Mariana Pires de Campos Telles et al	LACEN (Laboratorio de Saude Publica Dr. Giovanni Cysneiros)	LGBio (Laboratorio de Genetica & Biodiversidade)	South America
Brazil/GO-LACEN-68/2021	EPI_ISL_1716500	?	Mariana Pires de Campos Telles et al	LACEN (Laboratorio de Saude Publica Dr. Giovanni Cysneiros)	LGBio (Laboratorio de Genetica & Biodiversidade)	South America
Brazil/SP-901B/2020	EPI_ISL_763075	?	Claudio Tavares Sacchi et al	Diagnosticos da America - DASA	Instituto Adolfo Lutz, Interdiciplinary Procedures Center, Strategic Laboratory	South America
Brazil/SP-IB_115679/2021	EPI_ISL_8649528	?	Dimas Tadeu Covas et al	HOSPITAL MUNICIPAL DE ILHABELA GOV MARIO COVAS JR	Instituto Butantan	South America
Brazil/RJ-LNN05216/2021	EPI_ISL_5496226	?	Luiz G P de Almeida et al	Laboratorio Central Noel Nutels	Bioinformatics Laboratory / LNCC	South America
Brazil/SP-IB_103149/2021	EPI_ISL_2345968	?	Dimas Tadeu Covas et al	SECRETARIA MUNICIPAL DE SAUDE DE MORUNGABA	Instituto Butantan	South America
Brazil/PR-IPEC_VIGCV19_CTB_0239/2021	EPI_ISL_12425289	?	Alex Sandro Jorge et al	LACEN	IPEC Guarapuava	South America
Brazil/SP-IB_117026/2021	EPI_ISL_5659649	?	Dimas Tadeu Covas et al	UNIDADE DE SAUDE DA FAMILIA NOVO HORIZONTE	Instituto Butantan	South America
Brazil/SP-IB_100546/2021	EPI_ISL_1966561	?	Instituto Butantan: Dimas Tadeu Covas et al	VIGILANCIA EM SAUDE SAE VIGILANCIA EPIDEMIOLOGICA	Instituto Butantan / Mendelics	South America
Brazil/PR-FIOCRUZ-59378/2021	EPI_ISL_8005570	?	Paola Resende et al	Laboratorio Central de Saude Publica do Estado do Parana (LACEN/PR)	Laboratory of Respiratory Viruses and Measles, Oswaldo Cruz Institute, FIOCRUZ	South America
Brazil/MG-LBI48/2021	EPI_ISL_1133275	?	Filipe Romero Rebello Moreira et al	Laboratório Hermes Pardini	Laboratório de Biologia Integrativa, Instituto de Ciências Biológicas, Universidade Federal de Minas Gerais	South America
Brazil/SP-IB_110884/2021	EPI_ISL_2493208	?	Dimas Tadeu Covas et al	VIGILANCIA EPIDEMIOLOGICA E CONTROLE DE VETORES PIRASSUNUN	Instituto Butantan	South America
Brazil/SP-IB_103189/2021	EPI_ISL_2346006	?	Dimas Tadeu Covas et al	UPA DR FRANCO DA ROCHA	Instituto Butantan	South America
Brazil/SP-BT28608/2021	EPI_ISL_3118839	?	Fábio Sossai Possebon et al	Instituto de Biotecnologia - UNESP-Botucatu-SP	Instituto de Biotecnologia - UNESP-Botucatu-SP	South America
Brazil/SP-1052/2021	EPI_ISL_906078	?	Claudio Tavares Sacchi et al	Hospital Carlos Chagas	Instituto Adolfo Lutz, Interdiciplinary Procedures Center, Strategic Laboratory	South America
Bulgaria/21BG-EU_002157_Pl20/2021	EPI_ISL_2180112	?	Alexiev et al	National Center of Infectious and Parasitic Diseases	National Center of Infectious and Parasitic Diseases	Europe
Cambodia/716522/2021	EPI_ISL_3570934	?	Leakhena Pum et al	Virology Unit, Institut Pasteur du Cambodge	Virology Unit, Institut Pasteur du Cambodge	Asia
Cambodia/834455/2021	EPI_ISL_5451512	?	Leakhena Pum et al	Virology Unit, Institut Pasteur du Cambodge	Virology Unit, Institut Pasteur du Cambodge	Asia
Cambodia/836157/2021	EPI_ISL_5451622	?	Leakhena Pum et al	Virology Unit, Institut Pasteur du Cambodge	Virology Unit, Institut Pasteur du Cambodge	Asia
Cambodia/17-2104290694/2021	EPI_ISL_2106235	?	Jurre Y Siegers et al	Siem Reap Provincial Laboratory	Virology Unit, Institut Pasteur du Cambodge	Asia
Cambodia/17-2104290688/2021	EPI_ISL_2106241	?	Jurre Y Siegers et al	Siem Reap Provincial Laboratory	Virology Unit, Institut Pasteur du Cambodge	Asia
Brazil/SP-NXBS4696GENOV701244823454/2021	EPI_ISL_9802982	ON578744.1	Rodrigo Guarischi et al	DASA	DASA	South America
Cambodia/299964/2021	EPI_ISL_1534531	?	Sokhoun Yann et al	Virology Unit, Institut Pasteur du Cambodge	Virology Unit, Institut Pasteur du Cambodge	Asia
Bulgaria/21BG-NC_003525_R14/2021	EPI_ISL_2967123	?	Alexiev et al	National Center of Infectious and Parasitic Diseases	National Center of Infectious and Parasitic Diseases	Europe
Cambodia/886723/2021	EPI_ISL_7370866	?	Leakhena Pum et al	Virology Unit, Institut Pasteur du Cambodge	Virology Unit, Institut Pasteur du Cambodge	Asia
BurkinaFaso/7733/2021	EPI_ISL_2289103	?	Yacouba Sawadogo et al	Laboratoire de Microbiologie CHU Souro Sanou	Laboratoire bacteriologie virologie CHUSS	Africa
CaboVerde/Praia_2438/2021	EPI_ISL_1123280	?	Kevin Sanders et al	Virology Laboratory of Praia	Institut Pasteur de Dakar	Africa
Brazil/SP-reBUT_903469/2021	EPI_ISL_5802338	?	Dimas Tadeu Covas et al	Upa Dr Franco Da Rocha	Instituto Butantan	South America
Bulgaria/21BG-EU_000086_Pl1/2020	EPI_ISL_1233526	?	Alexiev et al	National Center for Infectious and Parasitic Diseases (NCIPD)	National Center for Infectious and Parasitic Diseases (NCIPD)	Europe
Cambodia/621816/2021	EPI_ISL_3031544	?	Leakhena Pum et al	Virology Unit, Institut Pasteur du Cambodge	Virology Unit, Institut Pasteur du Cambodge	Asia
Bulgaria/21BG-EU_003835_Pl33/2021	EPI_ISL_3232657	?	Alexiev et al	National Center of Infectious and Parasitic Diseases	National Center of Infectious and Parasitic Diseases	Europe
Cambodia/831389/2021	EPI_ISL_5451429	?	Leakhena Pum et al	Virology Unit, Institut Pasteur du Cambodge	Virology Unit, Institut Pasteur du Cambodge	Asia
Bulgaria/21BG-NC_003534_R14/2021	EPI_ISL_2967131	?	Alexiev et al	National Center of Infectious and Parasitic Diseases	National Center of Infectious and Parasitic Diseases	Europe
CaboVerde/Santiago_26039/2021	EPI_ISL_8350781	?	Sanders Kevin et al	Virology Laboratory of Praia	Institut Pasteur de Dakar	Africa
Cameroon/CAM-36/2021	EPI_ISL_1972315	?	Placide Mbala-Kingebeni et al	Laboratoire National de Santé Publique du Cameroun	Pathogen Genomics Lab, National Institute for Biomedical Research (INRB)	Africa
Cambodia/VIR2123240/2021	EPI_ISL_1098605	?	Sokhoun Yann et al	Cambodian National Public Health Laboratory, National Institute of Public Health	Virology Unit, Institut Pasteur du Cambodge	Asia
Bulgaria/21BG-EU_004033_Pl34/2021	EPI_ISL_3543101	?	Alexiev et al	National Center of Infectious and Parasitic Diseases	National Center of Infectious and Parasitic Diseases	Europe
Cameroon/ICGEB-CIRCB_26445/2021	EPI_ISL_2504143	?	Joseph Fokam et al	Chantal Biya International Reference Centre (CIRCB)	International Centre for Genetic Engineering and Biotechnology (ICGEB) and ARGO Open Lab for Genome Sequencing	Africa
Bulgaria/21BG-NC_002402_R10/2021	EPI_ISL_2099479	?	Alexiev et al	National Center of Infectious and Parasitic Diseases	National Center of Infectious and Parasitic Diseases	Europe
Brazil/SP-IB_RP_066/2021	EPI_ISL_8926710	?	Dimas Tadeu Covas et al	HOSPITAL MUNICIPAL DE ILHABELA GOV MARIO COVAS JR	Instituto Butantan	South America
Bulgaria/21BG-EU_004516_Pl39/2021	EPI_ISL_4031633	?	Alexiev et al	National Center of Infectious and Parasitic Diseases	National Center of Infectious and Parasitic Diseases	Europe
Cambodia/798171/2021	EPI_ISL_4748041	?	Leakhena Pum et al	Virology Unit, Institut Pasteur du Cambodge	Virology Unit, Institut Pasteur du Cambodge	Asia
Bulgaria/21BG-EU_004543_Pl39/2021	EPI_ISL_4031659	?	Alexiev et al	National Center of Infectious and Parasitic Diseases	National Center of Infectious and Parasitic Diseases	Europe
Bulgaria/21BG_COV_EU_001767_Pl17/2021	EPI_ISL_1786200	?	Alexiev et al	National Center of Infectious and Parasitic Diseases	National Center of Infectious and Parasitic Diseases	Europe
Cambodia/710252/2021	EPI_ISL_3387384	?	Leakhena Pum et al	Virology Unit, Institut Pasteur du Cambodge	Virology Unit, Institut Pasteur du Cambodge	Asia
Cambodia/773645/2021	EPI_ISL_4259948	?	Leakhena Pum et al	Virology Unit, Institut Pasteur du Cambodge	Virology Unit, Institut Pasteur du Cambodge	Asia
Cambodia/306782/2021	EPI_ISL_1534532	?	Sokhoun Yann et al	Virology Unit, Institut Pasteur du Cambodge	Virology Unit, Institut Pasteur du Cambodge	Asia
Cameroon/CV1000/2021	EPI_ISL_1715200	?	Olawoye et al	National Public Health Laboratory, Cameroon	African Centre of Excellence for Genomics of Infectious Diseases, Redeemer’s University	Africa
Bulgaria/21BG-EU_001493_Pl15/2021	EPI_ISL_2391505	?	Alexiev et al	National Center of Infectious and Parasitic Diseases	National Center of Infectious and Parasitic Diseases	Europe
Bulgaria/21BG-NC_003537_R14/2021	EPI_ISL_2967134	?	Alexiev et al	National Center of Infectious and Parasitic Diseases	National Center of Infectious and Parasitic Diseases	Europe
Cambodia/773642/2021	EPI_ISL_4259945	?	Leakhena Pum et al	Virology Unit, Institut Pasteur du Cambodge	Virology Unit, Institut Pasteur du Cambodge	Asia
Bulgaria/21BG-EU_000759_Pl8/2021	EPI_ISL_1406691	?	Alexiev et al	National Center of Infectious and Parasitic Diseases	National Center of Infectious and Parasitic Diseases	Europe
Cambodia/523521/2021	EPI_ISL_4489762	?	Leakhena Pum et al	Virology Unit, Institut Pasteur du Cambodge	Virology Unit, Institut Pasteur du Cambodge	Asia
Cameroon/CAM-105/2021	EPI_ISL_10010815	?	Placide Mbala-Kingebeni et al	Laboratoire National de Santé Publique du Cameroun	Pathogen Genomics Lab, National Institute for Biomedical Research (INRB)	Africa
Bulgaria/21BG-EU_000107_Pl2/2021	EPI_ISL_1233547	?	Alexiev et al	National Center for Infectious and Parasitic Diseases (NCIPD)	National Center for Infectious and Parasitic Diseases (NCIPD)	Europe
Bulgaria/21BG-EU_004515_Pl39/2021	EPI_ISL_4031632	?	Alexiev et al	National Center of Infectious and Parasitic Diseases	National Center of Infectious and Parasitic Diseases	Europe
Bulgaria/21BG-NC_003536_R14/2021	EPI_ISL_2967133	?	Alexiev et al	National Center of Infectious and Parasitic Diseases	National Center of Infectious and Parasitic Diseases	Europe
Cambodia/501469/2021	EPI_ISL_4489760	?	Leakhena Pum et al	Virology Unit, Institut Pasteur du Cambodge	Virology Unit, Institut Pasteur du Cambodge	Asia
Bulgaria/21BG-EU_000031_Pl1/2021	EPI_ISL_1233470	?	Alexiev et al	National Center for Infectious and Parasitic Diseases (NCIPD)	National Center for Infectious and Parasitic Diseases (NCIPD)	Europe
Cambodia/VIR2115974/2021	EPI_ISL_1098603	?	Sokhoun Yann et al	Cambodian National Public Health Laboratory, National Institute of Public Health	Virology Unit, Institut Pasteur du Cambodge	Asia
Bulgaria/21BG-EU_003346_Pl30/2021	EPI_ISL_2841883	?	Alexiev et al	National Center of Infectious and Parasitic Diseases	National Center of Infectious and Parasitic Diseases	Europe
Cameroon/CAM-31/2021	EPI_ISL_1972314	?	Placide Mbala-Kingebeni et al	Laboratoire National de Santé Publique du Cameroun	Pathogen Genomics Lab, National Institute for Biomedical Research (INRB)	Africa
Cambodia/1707-008/2021	EPI_ISL_3118377	?	Leakhena Pum et al	Pailin Rapid Response Team	Virology Unit, Institut Pasteur du Cambodge	Asia
CaboVerde/Praia_4732/2021	EPI_ISL_1123282	?	Kevin Sanders et al	Virology Laboratory of Praia	Institut Pasteur de Dakar	Africa
Cameroon/CAM-333/2021	EPI_ISL_10010890	?	Placide Mbala-Kingebeni et al	Laboratoire National de Santé Publique du Cameroun	Pathogen Genomics Lab, National Institute for Biomedical Research (INRB)	Africa
CaboVerde/Santiago_32471/2021	EPI_ISL_8350882	?	Sanders Kevin et al	Virology Laboratory of Praia	Institut Pasteur de Dakar	Africa
CaboVerde/Praia_2164/2021	EPI_ISL_1711664	?	Sanders Kevin et al	Virology Laboratory of Praia	Institut Pasteur de Dakar	Africa
Brazil/SP-reBUT_126902/2021	EPI_ISL_5885347	?	Dimas Tadeu Covas et al	POLICLINICA HORTOLANDIA	Instituto Butantan	South America
Cambodia/03-2106220167/2021	EPI_ISL_2801897	?	Cecile Troupin et al	Kampong Cham Rapid Response Team	Virology Unit, Institut Pasteur du Cambodge	Asia
CaboVerde/Santiago_26013/2021	EPI_ISL_8524301	?	Sanders Kevin et al	Virology Laboratory of Praia	Institut Pasteur de Dakar	Africa
Cambodia/VIR2118404/2021	EPI_ISL_1098604	?	Sokhoun Yann et al	Cambodian National Public Health Laboratory, National Institute of Public Health	Virology Unit, Institut Pasteur du Cambodge	Asia
Cambodia/308565/2021	EPI_ISL_1534528	?	Sokhoun Yann et al	Virology Unit, Institut Pasteur du Cambodge	Virology Unit, Institut Pasteur du Cambodge	Asia
CaboVerde/Santiago_32082/2021	EPI_ISL_8523951	?	Sanders Kevin et al	Virology Laboratory of Praia	Institut Pasteur de Dakar	Africa
Cambodia/532015/2021	EPI_ISL_2501040	?	Cecile Troupin et al	Virology Unit, Institut Pasteur du Cambodge	Virology Unit, Institut Pasteur du Cambodge	Asia
BurkinaFaso/7463/2021	EPI_ISL_2142725	?	Yacouba Sawadogo et al	Laboratoire de Microbiologie CHU Souro Sanou	Centre Muraz	Africa
Bulgaria/21BG_COV_EU_001852_Pl18/2021	EPI_ISL_1786282	?	Alexiev et al	National Center of Infectious and Parasitic Diseases	National Center of Infectious and Parasitic Diseases	Europe
Cambodia/579548/2021	EPI_ISL_2693941	?	Cecile Troupin et al	Virology Unit, Institut Pasteur du Cambodge	Virology Unit, Institut Pasteur du Cambodge	Asia
Bulgaria/21BG-EU_003359_Pl30/2021	EPI_ISL_2841896	?	Alexiev et al	National Center of Infectious and Parasitic Diseases	National Center of Infectious and Parasitic Diseases	Europe
Cambodia/816652/2021	EPI_ISL_5260513	?	Leakhena Pum et al	Virology Unit, Institut Pasteur du Cambodge	Virology Unit, Institut Pasteur du Cambodge	Asia
Bulgaria/21BG-EU_000182_Pl2/2021	EPI_ISL_1233621	?	Alexiev et al	National Center for Infectious and Parasitic Diseases (NCIPD)	National Center for Infectious and Parasitic Diseases (NCIPD)	Europe
Bulgaria/21BG-EU_000114_Pl2/2021	EPI_ISL_1233554	?	Alexiev et al	National Center for Infectious and Parasitic Diseases (NCIPD)	National Center for Infectious and Parasitic Diseases (NCIPD)	Europe
Cameroon/CAM-192/2021	EPI_ISL_10010826	?	Placide Mbala-Kingebeni et al	Laboratoire National de Santé Publique du Cameroun	Pathogen Genomics Lab, National Institute for Biomedical Research (INRB)	Africa
Cameroon/Yaounde-21V-08192/2021	EPI_ISL_1790133	?	Njouom Richard et al	Centre Pasteur du Cameroun	Institut Pasteur de Dakar	Africa
Cambodia/773643/2021	EPI_ISL_4259946	?	Leakhena Pum et al	Virology Unit, Institut Pasteur du Cambodge	Virology Unit, Institut Pasteur du Cambodge	Asia
Bulgaria/21BG-EU_002795_Pl25/2021	EPI_ISL_2621252	?	Alexiev et al	National Center of Infectious and Parasitic Diseases	National Center of Infectious and Parasitic Diseases	Europe
Cambodia/720774/2021	EPI_ISL_3570984	?	Leakhena Pum et al	Virology Unit, Institut Pasteur du Cambodge	Virology Unit, Institut Pasteur du Cambodge	Asia
Bulgaria/21BG-EU_003817_Pl33/2021	EPI_ISL_3232642	?	Alexiev et al	National Center of Infectious and Parasitic Diseases	National Center of Infectious and Parasitic Diseases	Europe
Cameroon/CV986/2021	EPI_ISL_1715191	?	Olawoye et al	National Public Health Laboratory, Cameroon	African Centre of Excellence for Genomics of Infectious Diseases, Redeemer’s University	Africa
Cameroon/Douala-HGDCOV1685/2021	EPI_ISL_1257882	?	Njouom Richard et al	Hopital Général de Douala	Institut Pasteur de Dakar	Africa
Cambodia/573080/2021	EPI_ISL_2693927	?	Cecile Troupin et al	Virology Unit, Institut Pasteur du Cambodge	Virology Unit, Institut Pasteur du Cambodge	Asia
Cambodia/PLSK17353/2021	EPI_ISL_3188255	?	Leakhena Pum et al	Pailin Rapid Response Team	Virology Unit, Institut Pasteur du Cambodge	Asia
Cambodia/510991/2021	EPI_ISL_2343241	?	Jurre Y Siegers et al	Virology Unit, Institut Pasteur du Cambodge	Virology Unit, Institut Pasteur du Cambodge	Asia
Cameroon/Douala-HGD-COV1933/2021	EPI_ISL_1790068	?	Njouom Richard et al	Hopital Général de Douala	Institut Pasteur de Dakar	Africa
Bulgaria/21BG-EU_003834_Pl33/2021	EPI_ISL_3232656	?	Alexiev et al	National Center of Infectious and Parasitic Diseases	National Center of Infectious and Parasitic Diseases	Europe
Cambodia/17-2104290696/2021	EPI_ISL_2106242	?	Jurre Y Siegers et al	Siem Reap Provincial Laboratory	Virology Unit, Institut Pasteur du Cambodge	Asia
Bulgaria/21BG-NC_001717_Run8/2021	EPI_ISL_1509884	?	Alexiev et al	National Center of Infectious and Parasitic Diseases	National Center of Infectious and Parasitic Diseases	Europe
Bulgaria/21BG-EU_000229_Pl3/2021	EPI_ISL_1231699	?	Alexiev et al	National Center for Infectious and Parasitic Diseases (NCIPD)	National Center for Infectious and Parasitic Diseases (NCIPD)	Europe
CaboVerde/Santiago_27580/2021	EPI_ISL_8524305	?	Sanders Kevin et al	Virology Laboratory of Praia	Institut Pasteur de Dakar	Africa
Bulgaria/21BG-EU_003026_Pl27/2021	EPI_ISL_2621451	?	Alexiev et al	National Center of Infectious and Parasitic Diseases	National Center of Infectious and Parasitic Diseases	Europe
Cambodia/274916/2021	EPI_ISL_1532804	?	Sokhoun Yann et al	Virology Unit, Institut Pasteur du Cambodge	Virology Unit, Institut Pasteur du Cambodge	Asia
Cambodia/523520/2021	EPI_ISL_4489761	?	Leakhena Pum et al	Virology Unit, Institut Pasteur du Cambodge	Virology Unit, Institut Pasteur du Cambodge	Asia
Cambodia/286828/2021	EPI_ISL_1532808	?	Sokhoun Yann et al	Virology Unit, Institut Pasteur du Cambodge	Virology Unit, Institut Pasteur du Cambodge	Asia
Bulgaria/21BG-EU_002249_Pl21/2021	EPI_ISL_2180194	?	Alexiev et al	National Center of Infectious and Parasitic Diseases	National Center of Infectious and Parasitic Diseases	Europe
BurkinaFaso/CHUSS_7733/2021	EPI_ISL_7459568	?	Yacouba Sawadogo et al	Laboratoire de Microbiologie CHU Souro Sanou	Project group Epidemology of Highly Pathogenic Microorganisms, Robert Koch Institut	Africa
Cameroon/Douala-HGD-COV2253/2021	EPI_ISL_1790069	?	Njouom Richard et al	Hopital Général de Douala	Institut Pasteur de Dakar	Africa
Bulgaria/21BG-EU_003360_Pl30/2021	EPI_ISL_2841897	?	Alexiev et al	National Center of Infectious and Parasitic Diseases	National Center of Infectious and Parasitic Diseases	Europe
Bulgaria/21BG-EU_000081_Pl1/2020	EPI_ISL_1233521	?	Alexiev et al	National Center for Infectious and Parasitic Diseases (NCIPD)	National Center for Infectious and Parasitic Diseases (NCIPD)	Europe
Cambodia/836160/2021	EPI_ISL_5451644	?	Leakhena Pum et al	Virology Unit, Institut Pasteur du Cambodge	Virology Unit, Institut Pasteur du Cambodge	Asia
Cambodia/VIR2115973/2021	EPI_ISL_1098602	?	Sokhoun Yann et al	Cambodian National Public Health Laboratory, National Institute of Public Health	Virology Unit, Institut Pasteur du Cambodge	Asia
Cambodia/17-2104290602/2021	EPI_ISL_2106238	?	Jurre Y Siegers et al	Siem Reap Provincial Laboratory	Virology Unit, Institut Pasteur du Cambodge	Asia
Bulgaria/21BG-EU_005765_Pl52/2021	EPI_ISL_4770540	?	Alexiev et al	National Center of Infectious and Parasitic Diseases	National Center of Infectious and Parasitic Diseases	Europe
BurkinaFaso/7952/2021	EPI_ISL_2289122	?	Yacouba Sawadogo et al	Laboratoire de Microbiologie CHU Souro Sanou	Laboratoire bacteriologie virologie CHUSS	Africa
Cameroon/NPHL-NS10.7/2021	EPI_ISL_4345146	?	Sen Claudine Henriette Ngomtcho et al	National Public Health Laboratory Cameroon	National Public Health Laboratory Cameroon	Africa
Brazil/SP-reBUT_898736/2021	EPI_ISL_5802285	?	Dimas Tadeu Covas et al	Secretaria Municipal De Saude De Morungaba	Instituto Butantan	South America
Cambodia/651096/2021	EPI_ISL_3118390	?	Leakhena Pum et al	Virology Unit, Institut Pasteur du Cambodge	Virology Unit, Institut Pasteur du Cambodge	Asia
Brazil/SP-reBUT_853145/2021	EPI_ISL_5802047	?	Dimas Tadeu Covas et al	Ambulatorio Ib	Instituto Butantan	South America
Bulgaria/21BG-EU_538_Pl6/2021	EPI_ISL_1302080	?	Alexiev et al	National Center of Infectious and Parasitic Diseases	National Center of Infectious and Parasitic Diseases	Europe
Bulgaria/21BG-EU_003827_Pl33/2021	EPI_ISL_3232652	?	Alexiev et al	National Center of Infectious and Parasitic Diseases	National Center of Infectious and Parasitic Diseases	Europe
CaboVerde/Praia_4731/2021	EPI_ISL_1711646	?	Sanders Kevin et al	Virology Laboratory of Praia	Institut Pasteur de Dakar	Africa
Bulgaria/21BG-EU_004551_Pl39/2021	EPI_ISL_4031667	?	Alexiev et al	National Center of Infectious and Parasitic Diseases	National Center of Infectious and Parasitic Diseases	Europe
Cambodia/17-2104290589/2021	EPI_ISL_2106239	?	Jurre Y Siegers et al	Siem Reap Provincial Laboratory	Virology Unit, Institut Pasteur du Cambodge	Asia
CaboVerde/Santiago_25528/2021	EPI_ISL_8350755	?	Sanders Kevin et al	Virology Laboratory of Praia	Institut Pasteur de Dakar	Africa
Cameroon/Yaounde-21V-06985/2021	EPI_ISL_1790121	?	Njouom Richard et al	Centre Pasteur du Cameroun	Institut Pasteur de Dakar	Africa
Burundi/UG523/2021	EPI_ISL_2928007	?	Jerome Nkurunziza et al	National Institute of Public Health Burundi, WHO Burundi, ASLM Burundi, MRC/UVRI & LSHTM Uganda Research Unit	MRC/UVRI & LSHTM Uganda Research Unit, National Institute of Public Health Burundi, WHO Burundi, ASLM Burundi	Africa
Bulgaria/21BG-NC_003533_R14/2021	EPI_ISL_2967130	?	Alexiev et al	National Center of Infectious and Parasitic Diseases	National Center of Infectious and Parasitic Diseases	Europe
BurkinaFaso/CHUSS_8945/2021	EPI_ISL_8207288	?	Yacouba Sawadogo et al	Laboratoire de Microbiologie CHU Souro Sanou	Laboratoire de Microbiologie CHU Souro Sanou	Africa
Bulgaria/21BG-NC_A000121/2021	EPI_ISL_2081979	?	Alexiev et al	National Center of Infectious and Parasitic Diseases	National Center of Infectious and Parasitic Diseases	Europe
Bulgaria/21BG-EU_002895_Pl26/2021	EPI_ISL_2621344	?	Alexiev et al	National Center of Infectious and Parasitic Diseases	National Center of Infectious and Parasitic Diseases	Europe
Cambodia/684648/2021	EPI_ISL_3374622	?	Leakhena Pum et al	Virology Unit, Institut Pasteur du Cambodge	Virology Unit, Institut Pasteur du Cambodge	Asia
Bulgaria/21BG-EU_000112_Pl2/2021	EPI_ISL_1233552	?	Alexiev et al	National Center for Infectious and Parasitic Diseases (NCIPD)	National Center for Infectious and Parasitic Diseases (NCIPD)	Europe
Cambodia/800452/2021	EPI_ISL_4748047	?	Leakhena Pum et al	Virology Unit, Institut Pasteur du Cambodge	Virology Unit, Institut Pasteur du Cambodge	Asia
Cambodia/500513/2021	EPI_ISL_4489759	?	Leakhena Pum et al	Virology Unit, Institut Pasteur du Cambodge	Virology Unit, Institut Pasteur du Cambodge	Asia
Cameroon/Yaounde-21V-08081/2021	EPI_ISL_1790130	?	Njouom Richard et al	Centre Pasteur du Cameroun	Institut Pasteur de Dakar	Africa
Bulgaria/21BG-EU_003358_Pl30/2021	EPI_ISL_2841895	?	Alexiev et al	National Center of Infectious and Parasitic Diseases	National Center of Infectious and Parasitic Diseases	Europe
Bulgaria/21BG-EU_000065_Pl1/2021	EPI_ISL_1233505	?	Alexiev et al	National Center for Infectious and Parasitic Diseases (NCIPD)	National Center for Infectious and Parasitic Diseases (NCIPD)	Europe
Cambodia/297848/2021	EPI_ISL_1534539	?	Sokhoun Yann et al	Virology Unit, Institut Pasteur du Cambodge	Virology Unit, Institut Pasteur du Cambodge	Asia
Bulgaria/21BG-EU_008199_Pl77/2021	EPI_ISL_6105383	?	Alexiev et al	National Center of Infectious and Parasitic Diseases	National Center of Infectious and Parasitic Diseases	Europe
Cambodia/744656/2021	EPI_ISL_3797901	?	Leakhena Pum et al	Virology Unit, Institut Pasteur du Cambodge	Virology Unit, Institut Pasteur du Cambodge	Asia
Bulgaria/21BG-NC_A000173/2020	EPI_ISL_2082016	?	Alexiev et al	National Center of Infectious and Parasitic Diseases	National Center of Infectious and Parasitic Diseases	Europe
Cameroon/Yaounde-21V-06179/2021	EPI_ISL_1790110	?	Njouom Richard et al	Centre Pasteur du Cameroun	Institut Pasteur de Dakar	Africa
Brazil/SP-IB_IB059/2021	EPI_ISL_2723770	?	Instituto Butantan: Alexander Roberto Precioso et al	HOSPITAL MUNICIPAL DE ILHABELA GOV MARIO COVAS JR, ILHABELA, SP	Instituto Butantan	South America
CaboVerde/Santiago_25665/2021	EPI_ISL_8524300	?	Sanders Kevin et al	Virology Laboratory of Praia	Institut Pasteur de Dakar	Africa
Cambodia/587818/2021	EPI_ISL_2801911	?	Cecile Troupin et al	Virology Unit, Institut Pasteur du Cambodge	Virology Unit, Institut Pasteur du Cambodge	Asia
Cambodia/f0814087/2021	EPI_ISL_3570953	?	Leakhena Pum et al	Virology Unit, Institut Pasteur du Cambodge	Virology Unit, Institut Pasteur du Cambodge	Asia
Bulgaria/21BG-EU_000147_Pl2/2021	EPI_ISL_1233587	?	Alexiev et al	National Center for Infectious and Parasitic Diseases (NCIPD)	National Center for Infectious and Parasitic Diseases (NCIPD)	Europe
CentralAfricanRepublic/24264/2021	EPI_ISL_2281246	?	Marie-Astrid Vernet et al	Insitut Pasteur Bangui	Institut Pasteur de Dakar	Africa
Chile/AP-53843/2021	EPI_ISL_1470425	?	Javier Tognarelli et al	Genetica Molecular and Subdepartamento de Virologia ISP Chile	Instituto de Salud Publica de Chile	South America
CentralAfricanRepublic/24397/2021	EPI_ISL_2281257	?	Marie-Astrid Vernet et al	Insitut Pasteur Bangui	Institut Pasteur de Dakar	Africa
Chile/BI-142081/2021	EPI_ISL_4631967	?	Karen Orostica et al	Genetica Molecular and Subdepartamento de Virologia ISP Chile	Instituto de Salud Publica de Chile	South America
Chile/RM-100514/2021	EPI_ISL_2663566	?	Karen Orostica et al	Genetica Molecular and Subdepartamento de Virologia ISP Chile	Instituto de Salud Publica de Chile	South America
CentralAfricanRepublic/24458/2021	EPI_ISL_2281270	?	Marie-Astrid Vernet et al	Insitut Pasteur Bangui	Institut Pasteur de Dakar	Africa
CentralAfricanRepublic/24172/2021	EPI_ISL_2281237	?	Marie-Astrid Vernet et al	Insitut Pasteur Bangui	Institut Pasteur de Dakar	Africa
Chile/NB-32569/2021	EPI_ISL_1300519	?	Javier Tognarelli et al	Genetica Molecular and Subdepartamento de Virologia ISP Chile	Instituto de Salud Publica de Chile	South America
Chile/ML-266537/2020	EPI_ISL_1167930	?	Javier Tognarelli et al	Genetica Molecular and Subdepartamento de Virologia ISP Chile	Instituto de Salud Publica de Chile	South America
CentralAfricanRepublic/24196/2021	EPI_ISL_2281238	?	Marie-Astrid Vernet et al	Insitut Pasteur Bangui	Institut Pasteur de Dakar	Africa
Chile/BI-144107/2021	EPI_ISL_4635520	?	Karen Orostica et al	Genetica Molecular and Subdepartamento de Virologia ISP Chile	Instituto de Salud Publica de Chile	South America
Chile/LR-101024/2021	EPI_ISL_2557277	?	Karen Orostica et al	Genetica Molecular and Subdepartamento de Virologia ISP Chile	Instituto de Salud Publica de Chile	South America
Chile/RM-0263-04910749/2021	EPI_ISL_2467097	?	"Claudio Meneses et al	Clinica INDISA	"Facultad de Ciencias de la Vida, UNAB"	South America
CentralAfricanRepublic/24371/2021	EPI_ISL_2281250	?	Marie-Astrid Vernet et al	Insitut Pasteur Bangui	Institut Pasteur de Dakar	Africa
CentralAfricanRepublic/24435/2021	EPI_ISL_2281264	?	Marie-Astrid Vernet et al	Insitut Pasteur Bangui	Institut Pasteur de Dakar	Africa
CanaryIslands/CN-IBV-97024864/2021	EPI_ISL_1716599	?	M. Carmen Pérez González et al	Hospital Universitario de Gran Canaria Dr. Negrín	SeqCOVID-SPAIN consortium/IBV(CSIC)	Europe
Chile/BI-139733/2021	EPI_ISL_3988277	?	Karen Orostica et al	Genetica Molecular and Subdepartamento de Virologia ISP Chile	Instituto de Salud Publica de Chile	South America
Chile/ML-89982/2021	EPI_ISL_2391435	?	Karen Orostica et al	Genetica Molecular and Subdepartamento de Virologia ISP Chile	Instituto de Salud Publica de Chile	South America
CentralAfricanRepublic/24396/2021	EPI_ISL_2281256	?	Marie-Astrid Vernet et al	Insitut Pasteur Bangui	Institut Pasteur de Dakar	Africa
Congo/RC-157/2021	EPI_ISL_7120493	?	Fabien Rock Niama et al	Molecular Lab, National Laboratory of Public Health	Pathogen Sequencing Lab, National Institute for Biomedical Research (INRB)	Africa
Congo/ROC-ITM-081-6207/2021	EPI_ISL_2087052	?	Prof. Francine Ntoumi et al	Fondation Congolaise pour la recherche medicale (FCRM), Francine Ntoumi	Centre de Recherche sur les Maladies Infectieuses	Africa
Croatia/6757/2021	EPI_ISL_3061339	?	Irena Tabain et al	Hrvatski zavod za javno zdravstvo	Hrvatski zavod za javno zdravstvo	Europe
Chile/RM-UNAB-1208/2021	EPI_ISL_3242513	?	"Claudio Meneses et al	Clinica INDISA	"Facultad de Ciencias de la Vida, UNAB"	South America
Colombia/QUI-UTP-VG-364/2021	EPI_ISL_7363630	?	Fredy A. Tabares-Villa et al	Laboratorio Departamental de Salud del Quindío	Laboratorio de Biología Molecular y Biotecnología Universidad Tecnológica de Pereira	South America
Cyprus/Cy166194/2021	EPI_ISL_1164741	?	Jan Richter et al	Department of Molecular Virology, Cyprus Institute of Neurology and Genetics	Department of Molecular Virology, Cyprus Institute of Neurology and Genetics	Europe
Colombia/VAC-K44/2021	EPI_ISL_7476582	?	Luz H. Patiño et al	Grupo de Investigación en Enfermedades Tropicales del Ejército (GINETEJ), Laboratorio de Referencia e Investigación, Dirección de Sanidad Ejército, Bogotá, Colombia	Centro de Investigaciones en Microbiología y Biotecnología-UR (CIMBIUR), Facultad de Ciencias Naturales, Universidad del Rosario, Bogotá, Colombia	South America
Croatia/5266/2021	EPI_ISL_2676806	?	Irena Tabain et al	Zavod za javno zdravstvo Dubrovačko-Neretvanske Županije	Hrvatski zavod za javno zdravstvo	Europe
Cyprus/Cy144086/2020	EPI_ISL_1164700	?	Jan Richter et al	Department of Molecular Virology, Cyprus Institute of Neurology and Genetics	Department of Molecular Virology, Cyprus Institute of Neurology and Genetics	Europe
Croatia/604/2021	EPI_ISL_1287381	?	Irena Tabain et al	Croatian Institute of Public Health	Croatian Institute of Public Health	Europe
Curacao/CW-RIVM-46584/2021	EPI_ISL_3257516	?	Adam Meijer et al	Dutch COVID-19 response team	National Institute for Public Health and the Environment (RIVM)	South America
Coted-Ivoire/COV-BKE2512-bc57/2021	EPI_ISL_1663613	?	Chantal Akoua-Koffi et al	Molecular diagnostic unit for viral haemorrhagic fevers and emerging viruses, Bouaké CHU Laboratory	Molecular diagnostic unit for viral haemorrhagic fevers and emerging viruses, Bouaké CHU Laboratory	Africa
Croatia/386/2021	EPI_ISL_1201008	?	Irena Tabain et al	Teaching Institute of Public Health of Split-Dalmatia County	Croatian Institute of Public Health	Europe
Colombia/ANT-CWOHC-VG-SEC00863E/2021	EPI_ISL_2621213	?	Andres F. Cardona-Rios et al	ADILAB	Universidad Nacional de Colombia - Laboratorio Genómico One Health	South America
Colombia/TOL-INS-COV-VG-7835/2021	EPI_ISL_5054489	?	Luisa Sacristan et al	COLCAN - INS	Gencore - Universidad de los Andes	South America
Curacao/CW-RIVM-35037/2021	EPI_ISL_2405493	?	Adam Meijer et al	Dutch COVID-19 response team	National Institute for Public Health and the Environment (RIVM)	South America
Colombia/DC-UANDES-317028/2021	EPI_ISL_1626617	?	Luisa Sacristan et al	Laboratorio de Salud Pública Bogota	Gencore - Universidad de los Andes	South America
Croatia/HRV000_177/2021	EPI_ISL_1109497	?	Irena Tabain et al	Croatian Institute of Public Health	Croatian Institute of Public Health	Europe
Curacao/CW-RIVM-41664/2021	EPI_ISL_2862625	?	Adam Meijer et al	Dutch COVID-19 response team	National Institute for Public Health and the Environment (RIVM)	South America
Cyprus/Cy165070/2021	EPI_ISL_1164735	?	Jan Richter et al	Department of Molecular Virology, Cyprus Institute of Neurology and Genetics	Department of Molecular Virology, Cyprus Institute of Neurology and Genetics	Europe
Croatia/HRV000_275/2021	EPI_ISL_1195734	?	Irena Tabain et al	Croatian Institute of Public Health	Croatian Institute of Public Health	Europe
Congo/RC-110/2021	EPI_ISL_7120445	?	Fabien Rock Niama et al	Molecular Lab, National Laboratory of Public Health	Pathogen Sequencing Lab, National Institute for Biomedical Research (INRB)	Africa
Coted-Ivoire/209316-cv087/2021	EPI_ISL_9888132	?	Aristide Berenger Ako AKO et al	Department of Epidemic Viruses, Institut Pasteur of Côte d'Ivoire, Abidjan, Côte d'Ivoire	Molecular Genetics Platform, Institut Pasteur of Côte d'Ivoire, Abidjan, Côte d'Ivoire	Africa
Chile/RM-UNAB-1210/2021	EPI_ISL_3242679	?	"Claudio Meneses et al	Clinica INDISA	"Facultad de Ciencias de la Vida, UNAB"	South America
Chile/RM-PUC_MVL_993/2021	EPI_ISL_3321106	?	Catalina Pardo-Roa et al	Laboratorio de Infectologia y Virologia Molecular	Laboratory of Molecular Virology, School of Medicine, Pontificia Universidad Catolica de Chile	South America
Coted-Ivoire/BKE1650-bc59/2021	EPI_ISL_1367692	?	Chantal Akoua-Koffi et al	Molecular diagnostic unit for viral haemorrhagic fevers and emerging viruses, Bouaké CHU Laboratory	Molecular diagnostic unit for viral haemorrhagic fevers and emerging viruses, Bouaké CHU Laboratory	Africa
Curacao/CW-RIVM-25481/2021	EPI_ISL_1704954	?	Adam Meijer et al	Dutch COVID-19 response team	National Institute for Public Health and the Environment (RIVM)	South America
Coted-Ivoire/COV-BKE3387-bc64/2021	EPI_ISL_3536585	?	Chantal Akoua-Koffi et al	Molecular diagnostic unit for viral haemorrhagic fevers and emerging viruses, Bouaké CHU Laboratory	Molecular diagnostic unit for viral haemorrhagic fevers and emerging viruses, Bouaké CHU Laboratory	Africa
Chile/TA-139696/2021	EPI_ISL_3988265	?	Karen Orostica et al	Genetica Molecular and Subdepartamento de Virologia ISP Chile	Instituto de Salud Publica de Chile	South America
Croatia/3931/2021	EPI_ISL_2658504	?	Irena Tabain et al	Croatian Institute of Public Health	Croatian Institute of Public Health	Europe
Coted-Ivoire/COV-BKE2512/bc57/2021	EPI_ISL_1663678	?	Chantal Akoua-Koffi et al	Molecular diagnostic unit for viral haemorrhagic fevers and emerging viruses, Bouaké CHU Laboratory	Molecular diagnostic unit for viral haemorrhagic fevers and emerging viruses, Bouaké CHU Laboratory	Africa
Coted-Ivoire/IPCI-cv426/2021	EPI_ISL_10080106	?	Aristide Berenger Ako AKO et al	Department of Epidemic Viruses, Institut Pasteur of Côte d'Ivoire, Abidjan, Côte d'Ivoire	Molecular Genetics Platform, Institut Pasteur of Côte d'Ivoire, Abidjan, Côte d'Ivoire	Africa
Colombia/HUI-INS-VG-6232/2021	EPI_ISL_4300691	?	Katherine Laiton-Donato et al	LABORATORIO ANGELES BIOLOGIA MOLECULAR IPS	Instituto Nacional de Salud- Dirección de Investigación en Salud Pública	South America
Curacao/CW-RIVM-25472/2021	EPI_ISL_1704945	?	Adam Meijer et al	Dutch COVID-19 response team	National Institute for Public Health and the Environment (RIVM)	South America
Curacao/CW-RIVM-15628/2021	EPI_ISL_1232303	?	Adam Meijer et al	Dutch COVID-19 response team	National Institute for Public Health and the Environment (RIVM)	South America
Chile/RM-43628/2021	EPI_ISL_1321463	?	Javier Tognarelli et al	Genetica Molecular and Subdepartamento de Virologia ISP Chile	Instituto de Salud Publica de Chile	South America
Chile/RM-TAAG-UNAB-585944/2021	EPI_ISL_3922175	?	Claudio Meneses et al	TAAG Genetics	Facultad de Ciencias de la Vida, UNAB	South America
Curacao/CW-RIVM-11648/2021	EPI_ISL_1014269	?	Adam Meijer et al	Dutch COVID-19 response team	National Institute for Public Health and the Environment (RIVM)	South America
Chile/RM-266418/2020	EPI_ISL_1167921	?	Javier Tognarelli et al	Genetica Molecular and Subdepartamento de Virologia ISP Chile	Instituto de Salud Publica de Chile	South America
Croatia/7481/2021	EPI_ISL_3532844	?	Irena Tabain et al	Nastavni zavod za javno zdravstvo Splitsko- Dalmatinske Županije	Hrvatski zavod za javno zdravstvo	Europe
Curacao/CW-RIVM-44488/2021	EPI_ISL_3136560	?	Adam Meijer et al	Dutch COVID-19 response team	National Institute for Public Health and the Environment (RIVM)	South America
Croatia/636/2021	EPI_ISL_1287401	?	Irena Tabain et al	Croatian Institute of Public Health	Croatian Institute of Public Health	Europe
Coted-Ivoire/IPCI-cv385/2021	EPI_ISL_10077817	?	Aristide Berenger Ako AKO et al	Department of Epidemic Viruses, Institut Pasteur of Côte d'Ivoire, Abidjan, Côte d'Ivoire	Molecular Genetics Platform, Institut Pasteur of Côte d'Ivoire, Abidjan, Côte d'Ivoire	Africa
Coted-Ivoire/IPCI-cv511/2021	EPI_ISL_10115890	?	Aristide Berenger Ako AKO et al	Department of Epidemic Viruses, Institut Pasteur of Côte d'Ivoire, Abidjan, Côte d'Ivoire	Molecular Genetics Platform, Institut Pasteur of Côte d'Ivoire, Abidjan, Côte d'Ivoire	Africa
Curacao/CW-RIVM-44552/2021	EPI_ISL_3136624	?	Adam Meijer et al	Dutch COVID-19 response team	National Institute for Public Health and the Environment (RIVM)	South America
Chile/TA-139692/2021	EPI_ISL_3988262	?	Karen Orostica et al	Genetica Molecular and Subdepartamento de Virologia ISP Chile	Instituto de Salud Publica de Chile	South America
Croatia/1071/2021	EPI_ISL_1499535	?	Irena Tabain et al	Institute of Public Health of Dubrovnik-Neretva County	Croatian Institute of Public Health	Europe
Chile/RM-3596/2021	EPI_ISL_1167931	?	Javier Tognarelli et al	Genetica Molecular and Subdepartamento de Virologia ISP Chile	Instituto de Salud Publica de Chile	South America
Chile/RM-PUC_MVL_1101/2021	EPI_ISL_3067049	?	Catalina Pardo-Roa et al	Laboratorio de Infectologia y Virologia Molecular	Laboratory of Molecular Virology, School of Medicine, Pontificia Universidad Catolica de Chile	South America
Coted-Ivoire/209671-cv098/2021	EPI_ISL_9892611	?	Aristide Berenger Ako AKO et al	Department of Epidemic Viruses, Institut Pasteur of Côte d'Ivoire, Abidjan, Côte d'Ivoire	Molecular Genetics Platform, Institut Pasteur of Côte d'Ivoire, Abidjan, Côte d'Ivoire	Africa
Congo/FCRM-54-6939/2021	EPI_ISL_3342898	?	Mfoutou Mapanguy Claujens Chastel et al	Fondation Congolaise pour la recherche medicale (FCRM), Francine Ntoumi	Fondation Congolaise pour la recherche medicale (FCRM), Francine Ntoumi	Africa
Croatia/6251/2021	EPI_ISL_2693504	?	Irena Tabain et al	Nastavni zavod za javno zdravstvo Primorsko- Goranske Županije	Hrvatski zavod za javno zdravstvo	Europe
Colombia/SAN-50342/2021	EPI_ISL_12722808	?	Jones-Cifuentes et al	HIC	Uniersidad Inudstrial de Santander-Laboratorio GEMEICA	South America
Coted-Ivoire/COV-BKE3282-bc57/2021	EPI_ISL_3536578	?	Chantal Akoua-Koffi et al	Molecular diagnostic unit for viral haemorrhagic fevers and emerging viruses, Bouaké CHU Laboratory	Molecular diagnostic unit for viral haemorrhagic fevers and emerging viruses, Bouaké CHU Laboratory	Africa
Curacao/CW-RIVM-44536/2021	EPI_ISL_3136608	?	Adam Meijer et al	Dutch COVID-19 response team	National Institute for Public Health and the Environment (RIVM)	South America
Colombia/CAL-INS-VG-1496/2021	EPI_ISL_1626609	?	Katherine Laiton-Donato et al	LDSP Caldas	Instituto Nacional de Salud- Dirección de Investigación en Salud Pública	South America
Coted-Ivoire/COV-BKE3255-bc54/2021	EPI_ISL_3536575	?	Chantal Akoua-Koffi et al	Molecular diagnostic unit for viral haemorrhagic fevers and emerging viruses, Bouaké CHU Laboratory	Molecular diagnostic unit for viral haemorrhagic fevers and emerging viruses, Bouaké CHU Laboratory	Africa
Coted-Ivoire/144416-cv205/2020	EPI_ISL_9893281	?	Aristide Berenger Ako AKO et al	Department of Epidemic Viruses, Institut Pasteur of Côte d'Ivoire, Abidjan, Côte d'Ivoire	Molecular Genetics Platform, Institut Pasteur of Côte d'Ivoire, Abidjan, Côte d'Ivoire	Africa
Congo/FCRM-12-A30-14-06/2021	EPI_ISL_2889844	?	Mfoutou Mapanguy Claujens Chastel et al	Fondation Congolaise pour la recherche medicale (FCRM)	Fondation Congolaise pour la Recherche Médicale	Africa
CzechRepublic/2010/2021	EPI_ISL_3308752	?	Chorzempa et al	Fakultni nemocnice Ostrava	Fakultni nemocnice Ostrava	Europe
Curacao/CW-RIVM-23371/2021	EPI_ISL_1596252	?	Adam Meijer et al	Dutch COVID-19 response team	National Institute for Public Health and the Environment (RIVM)	South America
Cyprus/Cy167381/2021	EPI_ISL_1164749	?	Jan Richter et al	Department of Molecular Virology, Cyprus Institute of Neurology and Genetics	Department of Molecular Virology, Cyprus Institute of Neurology and Genetics	Europe
CzechRepublic/BC_16072021_51/2021	EPI_ISL_3492518	?	Martin Kolisko et al	Nemocnice České Budějovice	Institute of Parasitology, Biology Centre, CAS	Europe
Croatia/7208/2021	EPI_ISL_3386602	?	Irena Tabain et al	Zavod za javno zdravstvo Zagrebačke Županije	Hrvatski zavod za javno zdravstvo	Europe
Colombia/ANT-LDSP459/2021	EPI_ISL_6512536	?	Idabely Betancur Ortiz et al	SOMER	Laboratorio Departamental de Salud Publica de Antioquia	South America
CzechRepublic/174439/2021	EPI_ISL_1465458	?	Rastislav Slavkovský et al	Institute of Molecular and Translational Medicine / Laboratory of Experimental Medicine, Faculty of Medicine and Dentistry, Palacky University and University Hospital Olomouc	Institute of Molecular and Translational Medicine / Laboratory of Experimental Medicine, Faculty of Medicine and Dentistry, Palacky University	Europe
Congo/FCRM-55-6959/2021	EPI_ISL_3342564	?	Mfoutou Mapanguy Claujens Chastel et al	Fondation Congolaise pour la recherche medicale (FCRM), Francine Ntoumi	Fondation Congolaise pour la Recherche Médicale	Africa
Curacao/CW-RIVM-21623/2021	EPI_ISL_1521073	?	Adam Meijer et al	Dutch COVID-19 response team	National Institute for Public Health and the Environment (RIVM)	South America
Congo/RC-163/2021	EPI_ISL_7120500	?	Fabien Rock Niama et al	Molecular Lab, National Laboratory of Public Health	Pathogen Sequencing Lab, National Institute for Biomedical Research (INRB)	Africa
Croatia/HRV000_205/2021	EPI_ISL_1195673	?	Irena Tabain et al	Croatian Institute of Public Health	Croatian Institute of Public Health	Europe
Cyprus/Cy165008/2021	EPI_ISL_1164734	?	Jan Richter et al	Department of Molecular Virology, Cyprus Institute of Neurology and Genetics	Department of Molecular Virology, Cyprus Institute of Neurology and Genetics	Europe
Chile/RM-88280/2021	EPI_ISL_2391197	?	Karen Orostica et al	Genetica Molecular and Subdepartamento de Virologia ISP Chile	Instituto de Salud Publica de Chile	South America
Colombia/ANT-CWOHC-VG-SEC00998J/2021	EPI_ISL_3276559	?	Maria Stella López et al	LAS AMERICAS	Universidad Nacional de Colombia - Laboratorio Genómico One Health	South America
Colombia/RIS-UTP-VG-061/2021	EPI_ISL_4890369	?	Fredy A. Tabares-Villa et al	Laboratorio de Biología molecular y Biotecnología UTP	Laboratorio de Biología Molecular y Biotecnología - Universidad Tecnológica de Pereira	South America
Chile/RM-UNAB-0263-05171302/2021	EPI_ISL_3242625	?	"Claudio Meneses et al	Clinica INDISA	"Facultad de Ciencias de la Vida, UNAB"	South America
Croatia/5596/2021	EPI_ISL_2673932	?	Irena Tabain et al	Zavod za javno zdravstvo Šibensko- Kninske Županije	Hrvatski zavod za javno zdravstvo	Europe
Croatia/413/2021	EPI_ISL_1201024	?	Irena Tabain et al	University Hospital Centre Split	Croatian Institute of Public Health	Europe
Croatia/1271/2021	EPI_ISL_1591312	?	Irena Tabain et al	Teaching Institute for Public Health	Croatian Institute of Public Health	Europe
Congo/FCRM-58-A26-06-04/2021	EPI_ISL_3342567	?	Mfoutou Mapanguy Claujens Chastel et al	Fondation Congolaise pour la recherche medicale (FCRM), Francine Ntoumi	Fondation Congolaise pour la Recherche Médicale	Africa
Chile/RM-1406/2021	EPI_ISL_1167927	?	Javier Tognarelli et al	Genetica Molecular and Subdepartamento de Virologia ISP Chile	Instituto de Salud Publica de Chile	South America
Coted-Ivoire/IPCI-cv324/2021	EPI_ISL_10070630	?	Aristide Berenger Ako AKO et al	Environment and Health Department, Institut Pasteur of Côte d'Ivoire, Abidjan, Côte d'Ivoire	Molecular Genetics Platform, Institut Pasteur of Côte d'Ivoire, Abidjan, Côte d'Ivoire	Africa
Congo/ITM-069-6277/2021	EPI_ISL_1857281	?	Prof. Francine Ntoumi et al	Fondation Congolaise pour la recherche medicale (FCRM), Francine Ntoumi	Institute of Tropical Medicine	Africa
Croatia/HRV000_207/2021	EPI_ISL_1195675	?	Irena Tabain et al	Croatian Institute of Public Health	Croatian Institute of Public Health	Europe
Colombia/CAL-UTP-VG-038/2021	EPI_ISL_4890368	?	Fredy A. Tabares-Villa et al	Laboratorio de Biología molecular y Biotecnología UTP	Laboratorio de Biología Molecular y Biotecnología - Universidad Tecnológica de Pereira	South America
Croatia/2385/2021	EPI_ISL_2441989	?	Irena Tabain et al	Institute of Public Health Sibenik-Knin County	Croatian Institute of Public Health	Europe
Chile/VS-13378/2021	EPI_ISL_1167933	?	Javier Tognarelli et al	Genetica Molecular and Subdepartamento de Virologia ISP Chile	Instituto de Salud Publica de Chile	South America
Curacao/CW-RIVM-33275/2021	EPI_ISL_2302974	?	Adam Meijer et al	Dutch COVID-19 response team	National Institute for Public Health and the Environment (RIVM)	South America
Chile/RM-73438/2021	EPI_ISL_2009203	?	Javier Tognarelli et al	Genetica Molecular and Subdepartamento de Virologia ISP Chile	Instituto de Salud Publica de Chile	South America
Croatia/85647/2021	EPI_ISL_4415354	?	Irena Tabain et al	Zavod za javno zdravstvo Koprivničko-križevačke županije	Hrvatski zavod za javno zdravstvo	Europe
Colombia/DC-376167/2021	EPI_ISL_2157204	?	Marcela Guevara et al	Laboratorio de Salud Pública	Gencore - Universidad de los Andes	South America
Croatia/6303/2021	EPI_ISL_2693550	?	Irena Tabain et al	Klinika za infektivne bolesti "Dr. Fran Mihaljević"	Hrvatski zavod za javno zdravstvo	Europe
Croatia/4010/2021	EPI_ISL_2657638	?	Irena Tabain et al	Croatian Institute of Public Health	Croatian Institute of Public Health	Europe
Chile/RM-266419/2020	EPI_ISL_1167928	?	Javier Tognarelli et al	Genetica Molecular and Subdepartamento de Virologia ISP Chile	Instituto de Salud Publica de Chile	South America
Coted-Ivoire/IPCI-cv370/2021	EPI_ISL_10077520	?	Aristide Berenger Ako AKO et al	Environment and Health Department, Institut Pasteur of Côte d'Ivoire, Abidjan, Côte d'Ivoire	Molecular Genetics Platform, Institut Pasteur of Côte d'Ivoire, Abidjan, Côte d'Ivoire	Africa
Chile/RM-77644/2021	EPI_ISL_12144539	?	Karen Orostica et al	Genetica Molecular and Subdepartamento de Virologia ISP Chile	Instituto de Salud Publica de Chile	South America
Chile/RM-TAAG-UNAB-592363/2021	EPI_ISL_3922170	?	Claudio Meneses et al	TAAG Genetics	Facultad de Ciencias de la Vida, UNAB	South America
Curacao/CW-RIVM-29950/2021	EPI_ISL_2093523	?	Adam Meijer et al	Dutch COVID-19 response team	National Institute for Public Health and the Environment (RIVM)	South America
Croatia/HRV000_208/2021	EPI_ISL_1195676	?	Irena Tabain et al	Croatian Institute of Public Health	Croatian Institute of Public Health	Europe
Curacao/CW-RIVM-44525/2021	EPI_ISL_3136597	?	Adam Meijer et al	Dutch COVID-19 response team	National Institute for Public Health and the Environment (RIVM)	South America
Croatia/7294/2021	EPI_ISL_3401955	?	Irena Tabain et al	Hrvatski zavod za javno zdravstvo	Hrvatski zavod za javno zdravstvo	Europe
Curacao/CW-RIVM-41627/2021	EPI_ISL_2862718	?	Adam Meijer et al	Dutch COVID-19 response team	National Institute for Public Health and the Environment (RIVM)	South America
Curacao/CW-RIVM-16333/2021	EPI_ISL_1233007	?	Adam Meijer et al	Dutch COVID-19 response team	National Institute for Public Health and the Environment (RIVM)	South America
Curacao/CW-RIVM-35059/2021	EPI_ISL_2405515	?	Adam Meijer et al	Dutch COVID-19 response team	National Institute for Public Health and the Environment (RIVM)	South America
Coted-Ivoire/COV-BKE3281-bc56/2021	EPI_ISL_3536577	?	Chantal Akoua-Koffi et al	Molecular diagnostic unit for viral haemorrhagic fevers and emerging viruses, Bouaké CHU Laboratory	Molecular diagnostic unit for viral haemorrhagic fevers and emerging viruses, Bouaké CHU Laboratory	Africa
Colombia/ANT-CWOHC-VG-SEC00098T/2021	EPI_ISL_1675309	?	Simón Villegas Velásquez et al	CLÍNICA U BOLIVARIANA	Universidad Nacional de Colombia - Laboratorio Genómico One Health	South America
Curacao/CW-RIVM-44506/2021	EPI_ISL_3136578	?	Adam Meijer et al	Dutch COVID-19 response team	National Institute for Public Health and the Environment (RIVM)	South America
Colombia/VAC-INS-VG-3536/2021	EPI_ISL_2657871	?	Katherine Laiton-Donato et al	LABORATORIO CLINICA IMBANACO	Instituto Nacional de Salud- Dirección de Investigación en Salud Pública	South America
Curacao/CW-RIVM-41673/2021	EPI_ISL_2862629	?	Adam Meijer et al	Dutch COVID-19 response team	National Institute for Public Health and the Environment (RIVM)	South America
Croatia/7297/2021	EPI_ISL_3401956	?	Irena Tabain et al	Hrvatski zavod za javno zdravstvo	Hrvatski zavod za javno zdravstvo	Europe
Chile/RM-97619/2021	EPI_ISL_2543517	?	Karen Orostica et al	Genetica Molecular and Subdepartamento de Virologia ISP Chile	Instituto de Salud Publica de Chile	South America
Curacao/CW-RIVM-23374/2021	EPI_ISL_1596255	?	Adam Meijer et al	Dutch COVID-19 response team	National Institute for Public Health and the Environment (RIVM)	South America
Coted-Ivoire/225552-cv209/2021	EPI_ISL_9893294	?	Aristide Berenger Ako AKO et al	Department of Epidemic Viruses, Institut Pasteur of Côte d'Ivoire, Abidjan, Côte d'Ivoire	Molecular Genetics Platform, Institut Pasteur of Côte d'Ivoire, Abidjan, Côte d'Ivoire	Africa
Chile/RM-40973/2021	EPI_ISL_1321461	?	Javier Tognarelli et al	Genetica Molecular and Subdepartamento de Virologia ISP Chile	Instituto de Salud Publica de Chile	South America
CzechRepublic/CSQ0040/2021	EPI_ISL_2789339	?	Matej Bezdicek et al	OKMI	CMBG	Europe
Croatia/1758/2021	EPI_ISL_2308934	?	Irena Tabain et al	Croatian Institute of Public Health	Croatian Institute of Public Health	Europe
Curacao/CW-RIVM-16506/2021	EPI_ISL_1289189	?	Adam Meijer et al	Dutch COVID-19 response team	National Institute for Public Health and the Environment (RIVM)	South America
Curacao/CW-RIVM-19608/2021	EPI_ISL_1456472	?	Adam Meijer et al	Dutch COVID-19 response team	National Institute for Public Health and the Environment (RIVM)	South America
Croatia/6068/2021	EPI_ISL_3047592	?	Irena Tabain et al	Zavod za javno zdravstvo Zagrebačke Županije	Hrvatski zavod za javno zdravstvo	Europe
Curacao/CW-RIVM-29961/2021	EPI_ISL_2093527	?	Adam Meijer et al	Dutch COVID-19 response team	National Institute for Public Health and the Environment (RIVM)	South America
Congo/RC-118/2021	EPI_ISL_7120452	?	Fabien Rock Niama et al	Molecular Lab, National Laboratory of Public Health	Pathogen Sequencing Lab, National Institute for Biomedical Research (INRB)	Africa
Chile/RM-49333/2021	EPI_ISL_1470418	?	Javier Tognarelli et al	Genetica Molecular and Subdepartamento de Virologia ISP Chile	Instituto de Salud Publica de Chile	South America
Coted-Ivoire/144419-cv206/2020	EPI_ISL_9893282	?	Aristide Berenger Ako AKO et al	Department of Epidemic Viruses, Institut Pasteur of Côte d'Ivoire, Abidjan, Côte d'Ivoire	Molecular Genetics Platform, Institut Pasteur of Côte d'Ivoire, Abidjan, Côte d'Ivoire	Africa
Chile/RM-58075/2021	EPI_ISL_12145273	?	Karen Orostica et al	Genetica Molecular and Subdepartamento de Virologia ISP Chile	Instituto de Salud Publica de Chile	South America
Curacao/CW-RIVM-36922/2021	EPI_ISL_2475374	?	Adam Meijer et al	Dutch COVID-19 response team	National Institute for Public Health and the Environment (RIVM)	South America
Coted-Ivoire/209262-cv079/2021	EPI_ISL_9888127	?	Aristide Berenger Ako AKO et al	Department of Epidemic Viruses, Institut Pasteur of Côte d'Ivoire, Abidjan, Côte d'Ivoire	Molecular Genetics Platform, Institut Pasteur of Côte d'Ivoire, Abidjan, Côte d'Ivoire	Africa
Chile/RM-TAAG-UNAB-588488/2021	EPI_ISL_3922173	?	Claudio Meneses et al	TAAG Genetics	Facultad de Ciencias de la Vida, UNAB	South America
Congo/FCRM-33-A42-26-06/2021	EPI_ISL_2964949	?	Mfoutou Mapanguy Claujens Chastel et al	Fondation Congolaise pour la recherche medicale (FCRM), Francine Ntoumi	Fondation Congolaise pour la Recherche Médicale	Africa
Colombia/DC-376166/2021	EPI_ISL_2157203	?	Marcela Guevara et al	Laboratorio de Salud Pública	Gencore - Universidad de los Andes	South America
Colombia/ANT-CWOHC-VG-SEC00132B/2021	EPI_ISL_1675319	?	Andres F. Cardona-Rios et al	SURA	Universidad Nacional de Colombia - Laboratorio Genómico One Health	South America
Chile/RM-11/2020	EPI_ISL_1300449	?	Javier Tognarelli et al	Genetica Molecular and Subdepartamento de Virologia ISP Chile	Instituto de Salud Publica de Chile	South America
Croatia/533/2021	EPI_ISL_1272029	?	Irena Tabain et al	Public Health Institute of Zagreb County	Croatian Institute of Public Health	Europe
Colombia/ANT-CWOHC-VG-SEC01844X/2021	EPI_ISL_4878498	?	Maria Stella López et al	SYNLAB	Universidad Nacional de Colombia - Laboratorio Genómico One Health	South America
Croatia/3329/2021	EPI_ISL_2657805	?	Irena Tabain et al	Croatian Institute of Public Health	Croatian Institute of Public Health	Europe
Cyprus/BMVUCY664/2020	EPI_ISL_7210338	?	Leondios G. Kostrikis et al.	NIPD Genetics Limited	Laboratory of Biotechnology and Molecular Virology, University of Cyprus	Europe
Croatia/5602/2021	EPI_ISL_2673938	?	Irena Tabain et al	Zavod za javno zdravstvo Šibensko- Kninske Županije	Hrvatski zavod za javno zdravstvo	Europe
Chile/RM-55193/2021	EPI_ISL_1633487	?	Javier Tognarelli et al	Genetica Molecular and Subdepartamento de Virologia ISP Chile	Instituto de Salud Publica de Chile	South America
Croatia/4777/2021	EPI_ISL_2675058	?	Irena Tabain et al	Klinika za infektivne bolesti "Dr. Fran Mihaljević"	Hrvatski zavod za javno zdravstvo	Europe
Coted-Ivoire/IPCI-391964-cv316/2021	EPI_ISL_9995625	?	Aristide Berenger Ako AKO et al	Environment and Health Department, Institut Pasteur of Côte d'Ivoire, Abidjan, Côte d'Ivoire	Molecular Genetics Platform, Institut Pasteur of Côte d'Ivoire, Abidjan, Côte d'Ivoire	Africa
Chile/RM-28214/2021	EPI_ISL_1321464	?	Javier Tognarelli et al	Genetica Molecular and Subdepartamento de Virologia ISP Chile	Instituto de Salud Publica de Chile	South America
Coted-Ivoire/IPCI-cv551/2021	EPI_ISL_10116529	?	Aristide Berenger Ako AKO et al	Department of Epidemic Viruses, Institut Pasteur of Côte d'Ivoire, Abidjan, Côte d'Ivoire	Molecular Genetics Platform, Institut Pasteur of Côte d'Ivoire, Abidjan, Côte d'Ivoire	Africa
Croatia/1873/2021	EPI_ISL_2308877	?	Irena Tabain et al	Institute of Public Health Split-Dalmatia County	Croatian Institute of Public Health	Europe
Colombia/DC-H80/2021	EPI_ISL_7339462	?	Marina Muñoz et al	Hospital Universitario San Ignacio	Centro de Investigaciones en Microbiología y Biotecnología-UR (CIMBIUR), Facultad de Ciencias Naturales, Universidad del Rosario, Bogotá, Colombia	South America
CzechRepublic/2002/2021	EPI_ISL_3308751	?	Chorzempa et al	Fakultni nemocnice Ostrava	Fakultni nemocnice Ostrava	Europe
Curacao/CW-RIVM-18391/2021	EPI_ISL_1370627	?	Adam Meijer et al	Dutch COVID-19 response team	National Institute for Public Health and the Environment (RIVM)	South America
Curacao/CW-RIVM-35082/2021	EPI_ISL_2405538	?	Adam Meijer et al	Dutch COVID-19 response team	National Institute for Public Health and the Environment (RIVM)	South America
CzechRepublic/FNHK-Ps-000105/2021	EPI_ISL_3620690	?	Marketa Gancarcikova et al	Pardubicka nemocnice	University Hospital Hradec Kralove	Europe
Chile/RM-120284/2021	EPI_ISL_3185392	?	Karen Orostica et al	Genetica Molecular and Subdepartamento de Virologia ISP Chile	Instituto de Salud Publica de Chile	South America
Croatia/9679/2021	EPI_ISL_5159629	?	Irena Tabain et al	Klinički bolnički centar Zagreb	Hrvatski zavod za javno zdravstvo	Europe
Crimea/CRIE-L189F2805u/2021	EPI_ISL_3932047	?	Samoilov A.E. et al	Molecular Diagnostic Laboratory of Federal Budget Institution of Science at the Central Research Institute of Epidemiology of the Federal Service on Customers' Rights Protection and Human Well-being Surveillance	Group of Genomics and Postgenomic Technologies of Central Research Institute of Epidemiology	Europe
Croatia/85744/2021	EPI_ISL_4465915	?	Irena Tabain et al	Klinički bolnički centar Zagreb	Hrvatski zavod za javno zdravstvo	Europe
Colombia/RIS-UTP-VG-068/2021	EPI_ISL_4890370	?	Fredy A. Tabares-Villa et al	Laboratorio de Biología molecular y Biotecnología UTP	Laboratorio de Biología Molecular y Biotecnología - Universidad Tecnológica de Pereira	South America
Curacao/CW-RIVM-15595/2021	EPI_ISL_1232270	?	Adam Meijer et al	Dutch COVID-19 response team	National Institute for Public Health and the Environment (RIVM)	South America
Chile/RM-37243/2021	EPI_ISL_1321460	?	Javier Tognarelli et al	Genetica Molecular and Subdepartamento de Virologia ISP Chile	Instituto de Salud Publica de Chile	South America
Colombia/CAL-UTP-VG-037/2021	EPI_ISL_4890377	?	Fredy A. Tabares-Villa et al	Laboratorio de Biología molecular y Biotecnología UTP	Laboratorio de Biología Molecular y Biotecnología - Universidad Tecnológica de Pereira	South America
Coted-Ivoire/BKE1639-bc12/2021	EPI_ISL_1367678	?	Chantal Akoua-Koffi et al	Molecular diagnostic unit for viral haemorrhagic fevers and emerging viruses, Bouaké CHU Laboratory	Molecular diagnostic unit for viral haemorrhagic fevers and emerging viruses, Bouaké CHU Laboratory	Africa
Curacao/CW-RIVM-26884/2021	EPI_ISL_1792362	?	Adam Meijer et al	Dutch COVID-19 response team	National Institute for Public Health and the Environment (RIVM)	South America
CzechRepublic/6SVAN4/2021	EPI_ISL_6192090	?	Milada Dvořáčková. Jan Vrbský et al	Fakultní nemocnice u sv. Anny v Brně	Fakultní nemocnice u sv. Anny v Brně	Europe
Colombia/VAC-ICE-SCOV-317/2021	EPI_ISL_7139288	?	María I. Gutiérrez López et al	Lab Comfandi, San Nicolas	Laboratorio de biotecnología, Universidad Icesi	South America
Coted-Ivoire/IPCI-cv420/2021	EPI_ISL_10080100	?	Aristide Berenger Ako AKO et al	Department of Epidemic Viruses, Institut Pasteur of Côte d'Ivoire, Abidjan, Côte d'Ivoire	Molecular Genetics Platform, Institut Pasteur of Côte d'Ivoire, Abidjan, Côte d'Ivoire	Africa
Chile/RM-UNAB-1204/2021	EPI_ISL_3242603	?	"Claudio Meneses et al	Clinica INDISA	"Facultad de Ciencias de la Vida, UNAB"	South America
Colombia/DC-UANDES-327051/2021	EPI_ISL_1626620	?	Luisa Sacristan et al	Laboratorio de Salud Pública Bogota	Gencore - Universidad de los Andes	South America
Croatia/5529/2021	EPI_ISL_2674177	?	Irena Tabain et al	Klinika za infektivne bolesti "Dr. Fran Mihaljević"	Hrvatski zavod za javno zdravstvo	Europe
Congo/FCRM-53-6885/2021	EPI_ISL_3342563	?	Mfoutou Mapanguy Claujens Chastel et al	Fondation Congolaise pour la recherche medicale (FCRM), Francine Ntoumi	Fondation Congolaise pour la Recherche Médicale	Africa
Coted-Ivoire/IPCI-cv327/2021	EPI_ISL_10070634	?	Aristide Berenger Ako AKO et al	Environment and Health Department, Institut Pasteur of Côte d'Ivoire, Abidjan, Côte d'Ivoire	Molecular Genetics Platform, Institut Pasteur of Côte d'Ivoire, Abidjan, Côte d'Ivoire	Africa
Chile/RM-3595/2021	EPI_ISL_1167922	?	Javier Tognarelli et al	Genetica Molecular and Subdepartamento de Virologia ISP Chile	Instituto de Salud Publica de Chile	South America
Coted-Ivoire/BKE3606-bc77/2021	EPI_ISL_3631589	?	Chantal Akoua-Koffi et al	Molecular diagnostic unit for viral haemorrhagic fevers and emerging viruses, Bouaké CHU Laboratory	Molecular diagnostic unit for viral haemorrhagic fevers and emerging viruses, Bouaké CHU Laboratory	Africa
Curacao/CW-RIVM-15583/2021	EPI_ISL_1232258	?	Adam Meijer et al	Dutch COVID-19 response team	National Institute for Public Health and the Environment (RIVM)	South America
Congo/RC-139/2021	EPI_ISL_7120475	?	Fabien Rock Niama et al	Molecular Lab, National Laboratory of Public Health	Pathogen Sequencing Lab, National Institute for Biomedical Research (INRB)	Africa
Curacao/CW-RIVM-13010/2021	EPI_ISL_1035061	?	Adam Meijer et al	Dutch COVID-19 response team	National Institute for Public Health and the Environment (RIVM)	South America
Croatia/8272/2021	EPI_ISL_3731201	?	Irena Tabain et al	Klinika za infektivne bolesti "Dr. Fran Mihaljević"	Hrvatski zavod za javno zdravstvo	Europe
Colombia/CAL-INS-VG-1494/2021	EPI_ISL_1626608	?	Katherine Laiton-Donato et al	LDSP Caldas	Instituto Nacional de Salud- Dirección de Investigación en Salud Pública	South America
CotedIvoire/ECOV391620-cv513/2021	EPI_ISL_9637140	?	Aristide Berenger Ako AKO et al	Environment and Health Department, Institut Pasteur of Côte d'Ivoire, Abidjan, Côte d'Ivoire	Molecular Genetics Platform, Institut Pasteur of Côte d'Ivoire, Abidjan, Côte d'Ivoire	Africa
Croatia/3280/2021	EPI_ISL_2658138	?	Irena Tabain et al	University Hospital for Infectious Diseases	Croatian Institute of Public Health	Europe
Chile/RM-PUC_MVL_1137/2021	EPI_ISL_3133672	?	Catalina Pardo-Roa et al	Laboratorio de Infectologia y Virologia Molecular	Laboratory of Molecular Virology, School of Medicine, Pontificia Universidad Catolica de Chile	South America
Congo/FCRM-49-A23-01-07/2021	EPI_ISL_3040136	?	Mfoutou Mapanguy Claujens Chastel et al	Fondation Congolaise pour la recherche medicale (FCRM), Francine Ntoumi	Fondation Congolaise pour la Recherche Médicale	Africa
Chile/RM-267253/2020	EPI_ISL_1167924	?	Javier Tognarelli et al	Genetica Molecular and Subdepartamento de Virologia ISP Chile	Instituto de Salud Publica de Chile	South America
Congo/ITM-059-2702B30/2021	EPI_ISL_1854789	?	Prof. Francine Ntoumi et al	Fondation Congolaise pour la recherche medicale (FCRM), Francine Ntoumi	Institute of Tropical Medicine	Africa
Chile/RM-TAAG-UNAB-588263/2021	EPI_ISL_3922184	?	Claudio Meneses et al	TAAG Genetics	Facultad de Ciencias de la Vida, UNAB	South America
Colombia/DC-385923/2021	EPI_ISL_2157210	?	Marcela Guevara et al	Laboratorio de Salud Pública	Gencore - Universidad de los Andes	South America
Colombia/CAL-INS-VG-2159/2021	EPI_ISL_1805644	?	Katherine Laiton-Donato et al	LDSP CALDAS	Instituto Nacional de Salud- Dirección de Investigación en Salud Pública	South America
Croatia/8098/2021	EPI_ISL_3717602	?	Irena Tabain et al	Zavod za javno zdravstvo Međimurske županije	Hrvatski zavod za javno zdravstvo	Europe
Colombia/DC-UANDES-331392/2021	EPI_ISL_1626621	?	Luisa Sacristan et al	Laboratorio de Salud Pública Bogota	Gencore - Universidad de los Andes	South America
Colombia/COV-VG-3665/2021	EPI_ISL_3355500	?	Maryam Chaib De Mares et al	SYNLAB - ANGEL DIAGNOSTICA	Corporacion CorpoGen-Universidad de los Andes-Universidad Central	South America
Cyprus/BMVUCY738/2021	EPI_ISL_7210326	?	Leondios G. Kostrikis et al.	NIPD Genetics Limited	Laboratory of Biotechnology and Molecular Virology, University of Cyprus	Europe
Chile/RM-UNAB-1136/2021	EPI_ISL_3242604	?	"Claudio Meneses et al	Clinica INDISA	"Facultad de Ciencias de la Vida, UNAB"	South America
Colombia/QUI-UTP-VG-122/2021	EPI_ISL_4957721	?	Fredy A. Tabares-Villa et al	Laboratorio Departamental de Salud - Secretaría de Salud-Gobernación del Quindío	Laboratorio de Biología Molecular y Biotecnología - Universidad Tecnológica de Pereira	South America
Croatia/6248/2021	EPI_ISL_2693501	?	Irena Tabain et al	Nastavni zavod za javno zdravstvo Primorsko- Goranske Županije	Hrvatski zavod za javno zdravstvo	Europe
Coted-Ivoire/127988-cv196/2020	EPI_ISL_9893274	?	Aristide Berenger Ako AKO et al	Department of Epidemic Viruses, Institut Pasteur of Côte d'Ivoire, Abidjan, Côte d'Ivoire	Molecular Genetics Platform, Institut Pasteur of Côte d'Ivoire, Abidjan, Côte d'Ivoire	Africa
Colombia/DC-UANDES-G014996/2021	EPI_ISL_1626612	?	Silvia Restrepo et al	Gencore - Universidad de los Andes	Gencore - Universidad de los Andes	South America
CzechRepublic/200839/2021	EPI_ISL_1745709	?	Rastislav Slavkovský et al	Institute of Molecular and Translational Medicine / Laboratory of Experimental Medicine, Faculty of Medicine and Dentistry, Palacky University and University Hospital Olomouc	Institute of Molecular and Translational Medicine / Laboratory of Experimental Medicine, Faculty of Medicine and Dentistry, Palacky University	Europe
Croatia/7918/2021	EPI_ISL_3652100	?	Irena Tabain et al	Klinika za infektivne bolesti "Dr. Fran Mihaljević"	Hrvatski zavod za javno zdravstvo	Europe
Congo/FCRM-57-A24-19-04/2021	EPI_ISL_3342566	?	Mfoutou Mapanguy Claujens Chastel et al	Fondation Congolaise pour la recherche medicale (FCRM), Francine Ntoumi	Fondation Congolaise pour la Recherche Médicale	Africa
Colombia/QUI-UTP-VG-009/2021	EPI_ISL_4928185	?	Juan D. Anacona-Montilla et al	Laboratorio Departamental de Salud - Secretaría de Salud-Gobernación del Quindío	Laboratorio de Biología Molecular y Biotecnología - Universidad Tecnológica de Pereira	South America
Croatia/4204/2021	EPI_ISL_2658923	?	Irena Tabain et al	University Hospital for Infectious Diseases	Croatian Institute of Public Health	Europe
DRC/216884/2021	EPI_ISL_2135839	?	Placide Mbala-Kingebeni et al	Viral Respiratory Lab, National Institute for Biomedical Research (INRB)	Pathogen Sequencing Lab, National Institute for Biomedical Research (INRB)	Africa
Denmark/DCGC-149073/2021	EPI_ISL_3710000	OV830239.1	Danish Covid-19 Genome Consortium et al	Department of Bacteria, Parasites and Fungi, Statens Serum Institut, Copenhagen, Denmark	Statens Serum Institut Bioinformatics and Microbial Genomics	Europe
CzechRepublic/NRL_9566/2021	EPI_ISL_3229667	?	Helena Jirincova et al	National Institute of Public Health	National Institute of Public Health	Europe
CzechRepublic/NRL_11106/2021	EPI_ISL_3716757	?	Helena Jirincova et al	National Institute of Public Health	National Institute of Public Health	Europe
CzechRepublic/IMG30N_7960/2021	EPI_ISL_2709626	?	Jan Pačes et al	National Institute of Public Health	Institute of Molecular Genetics CAS	Europe
Denmark/DCGC-113916/2021	EPI_ISL_2667694	OV906349.1	Danish Covid-19 Genome Consortium et al	Department of Bacteria, Parasites and Fungi, Statens Serum Institut, Copenhagen, Denmark	Statens Serum Institut Bioinformatics and Microbial Genomics	Europe
CzechRepublic/UKDD-U122134/2021	EPI_ISL_2864345	?	Marlena Stadtmüller et al	Oddělení klinické mikrobiologie	Institute of Medical Microbiology and Virology, University Hospital Carl Gustav Carus, TU Dresden	Europe
DRC/254728/2021	EPI_ISL_2135838	?	Placide Mbala-Kingebeni et al	Viral Respiratory Lab, National Institute for Biomedical Research (INRB)	Pathogen Sequencing Lab, National Institute for Biomedical Research (INRB)	Africa
Denmark/DCGC-149612/2021	EPI_ISL_3417694	OW337889.1	Danish Covid-19 Genome Consortium et al	Department of Bacteria, Parasites and Fungi, Statens Serum Institut, Copenhagen, Denmark	Statens Serum Institut Bioinformatics and Microbial Genomics	Europe
CzechRepublic/NRL-452/2021	EPI_ISL_1510280	?	Nagy et al	National Institute of Public Health	State Veterinary Institute Prague	Europe
Denmark/DCGC-119815/2021	EPI_ISL_2684817	OV913318.1	Danish Covid-19 Genome Consortium et al	Statens Serum Institut Bioinformatics and Microbial Genomics	Statens Serum Institut Bioinformatics and Microbial Genomics	Europe
DRC/RDC-226/2021	EPI_ISL_2968551	?	Placide Mbala-Kingebeni et al	Viral Respiratory Lab, National Institute for Biomedical Research (INRB)	Pathogen Sequencing Lab, National Institute for Biomedical Research (INRB)	Africa
CzechRepublic/NRL_2361/2021	EPI_ISL_2438974	?	Vladimír Hampl et al	National Institute of Public Health	Charles University, Faculty of Science, BIOCEV, OMICS Genomics	Europe
Denmark/DCGC-118674/2021	EPI_ISL_2671086	?	Danish Covid-19 Genome Consortium et al	Molekylær Medicinsk Afdeling, Aarhus University Hospital, Aarhus, Denmark	Statens Serum Institut Bioinformatics and Microbial Genomics	Europe
CzechRepublic/KNL_2021-060152951/2021	EPI_ISL_4060209	?	Tomas Zajic et al	Regional Hospital Liberec	Regional Hospital Liberec	Europe
CzechRepublic/NRL_10696/2021	EPI_ISL_3425731	?	Helena Jirincova et al	National Institute of Public Health	National Institute of Public Health	Europe
DRC/RDC-96/2021	EPI_ISL_2968703	?	Placide Mbala-Kingebeni et al	Viral Respiratory Lab, National Institute for Biomedical Research (INRB)	Pathogen Sequencing Lab, National Institute for Biomedical Research (INRB)	Africa
CzechRepublic/VN02248/2021	EPI_ISL_1585248	?	Renata Michalovská et al	GHC Genetics, s.r.o.	GHC Genetics, s.r.o.	Europe
CzechRepublic/NRL_5430_21/2021	EPI_ISL_2002107	?	Helena Jirincova et al	National Institute of Public Health	National Institute of Public Health	Europe
DRC/867/2021	EPI_ISL_965124	?	Placide Mbala-Kingebeni et al	Viral Respiratory Lab, National Institute for Biomedical Research (INRB)	Pathogen Sequencing Lab, National Institute for Biomedical Research (INRB)	Africa
CzechRepublic/NRL_2668_21/2021	EPI_ISL_1261343	?	Helena Jirincova et al	National Institute of Public Health	National Reference Laboratory for Influenza and Respiratory Viruses CZE	Europe
CzechRepublic/UMTM233000/2021	EPI_ISL_3006752	?	Rastislav Slavkovský et al	Institute of Molecular and Translational Medicine / Laboratory of Experimental Medicine, Faculty of Medicine and Dentistry, Palacky University and University Hospital Olomouc	Institute of Molecular and Translational Medicine / Laboratory of Experimental Medicine, Faculty of Medicine and Dentistry, Palacky University	Europe
CzechRepublic/NRL-1090/2021	EPI_ISL_1510313	?	Nagy et al	National Institute of Public Health	State Veterinary Institute Prague	Europe
CzechRepublic/NRL_3236_21/2021	EPI_ISL_1315030	?	Helena Jirincova et al	National Institute of Public Health	National Institute of Public Health	Europe
DRC/RDC-75/2021	EPI_ISL_2968690	?	Placide Mbala-Kingebeni et al	Viral Respiratory Lab, National Institute for Biomedical Research (INRB)	Pathogen Sequencing Lab, National Institute for Biomedical Research (INRB)	Africa
CzechRepublic/UKDD-2021-040159911/2021	EPI_ISL_2864367	?	Marlena Stadtmüller et al	County Hospital of Liberec, Dept. of genetic and molecular diagnostic	Institute of Medical Microbiology and Virology, University Hospital Carl Gustav Carus, TU Dresden	Europe
CzechRepublic/IMG30S_7334/21	EPI_ISL_7883826	?	Jan Pačes et al	National Institute of Public Health	Institute of Molecular Genetics CAS	Europe
Denmark/DCGC-128296/2021	EPI_ISL_2992444	OV917282.1	Danish Covid-19 Genome Consortium et al	Department of Bacteria, Parasites and Fungi, Statens Serum Institut, Copenhagen, Denmark	Statens Serum Institut Bioinformatics and Microbial Genomics	Europe
Denmark/DCGC-114014/2021	EPI_ISL_2667771	OV906527.1	Danish Covid-19 Genome Consortium et al	Department of Bacteria, Parasites and Fungi, Statens Serum Institut, Copenhagen, Denmark	Statens Serum Institut Bioinformatics and Microbial Genomics	Europe
CzechRepublic/NRL_11064/2021	EPI_ISL_3940497	?	Alexander Nagy et al	National Institute of Public Health	State Veterinary Institute Prague	Europe
CzechRepublic/NRL_9244/2021	EPI_ISL_3152855	?	Alexander Nagy et al	National Institute of Public Health	State Veterinary Institute Prague	Europe
CzechRepublic/IMG30N_7948/2021	EPI_ISL_2709615	?	Jan Pačes et al	National Institute of Public Health	Institute of Molecular Genetics CAS	Europe
Denmark/DCGC-146283/2021	EPI_ISL_3339852	?	Danish Covid-19 Genome Consortium et al	Department of Bacteria, Parasites and Fungi, Statens Serum Institut, Copenhagen, Denmark	Statens Serum Institut Bioinformatics and Microbial Genomics	Europe
CzechRepublic/UKDD-U120091/2021	EPI_ISL_2841803	?	Marlena Stadtmüller et al	Masaryk hospital Usti n.L.	Institute of Medical Microbiology and Virology, University Hospital Carl Gustav Carus, TU Dresden	Europe
CzechRepublic/NRL_7439_21/2021	EPI_ISL_2324946	?	Helena Jirincova et al	National Institute of Public Health	National Institute of Public Health	Europe
CzechRepublic/NRL_2443/2021	EPI_ISL_2439026	?	Vladimír Hampl et al	National Institute of Public Health	Charles University, Faculty of Science, BIOCEV, OMICS Genomics	Europe
Denmark/DCGC-14596/2020	EPI_ISL_711232	?	Danish Covid-19 Genome Consortium et al	Department of Virus and Microbiological Special Diagnostics, Statens Serum Institut, Copenhagen, Denmark	Albertsen Lab, Department of Chemistry and Bioscience, Aalborg University, Denmark	Europe
CzechRepublic/NRL_450/2021	EPI_ISL_960407	?	Nagy et al	The National Institute of Public Health	State Veterinary Institute Prague	Europe
Denmark/DCGC-151059/2021	EPI_ISL_3710003	OV830246.1	Danish Covid-19 Genome Consortium et al	Department of Bacteria, Parasites and Fungi, Statens Serum Institut, Copenhagen, Denmark	Statens Serum Institut Bioinformatics and Microbial Genomics	Europe
Denmark/DCGC-116936/2021	EPI_ISL_2669852	?	Danish Covid-19 Genome Consortium et al	Molekylær Medicinsk Afdeling, Aarhus University Hospital, Aarhus, Denmark	Statens Serum Institut Bioinformatics and Microbial Genomics	Europe
CzechRepublic/NRL_8629/2021	EPI_ISL_2674259	?	Nagy et al	National Institute of Public Health	State Veterinary Institute Prague	Europe
Denmark/DCGC-128989/2021	EPI_ISL_2993017	OV918445.1	Danish Covid-19 Genome Consortium et al	Department of Bacteria, Parasites and Fungi, Statens Serum Institut, Copenhagen, Denmark	Statens Serum Institut Bioinformatics and Microbial Genomics	Europe
CzechRepublic/IMG15N_10525/2021	EPI_ISL_7882847	?	Jan Pačes et al	National Institute of Public Health	Institute of Molecular Genetics CAS	Europe
Denmark/DCGC-15226/2020	EPI_ISL_713269	?	Danish Covid-19 Genome Consortium et al	Department of Virus and Microbiological Special Diagnostics, Statens Serum Institut, Copenhagen, Denmark	Albertsen Lab, Department of Chemistry and Bioscience, Aalborg University, Denmark	Europe
CzechRepublic/UMTM223974/2021	EPI_ISL_2709776	?	Rastislav Slavkovský et al	Institute of Molecular and Translational Medicine / Laboratory of Experimental Medicine, Faculty of Medicine and Dentistry, Palacky University and University Hospital Olomouc	Institute of Molecular and Translational Medicine / Laboratory of Experimental Medicine, Faculty of Medicine and Dentistry, Palacky University	Europe
CzechRepublic/UKDD-U114033/2021	EPI_ISL_2228157	?	Marlena Stadtmüller et al	Oddělení klinické mikrobiologie	Institute of Medical Microbiology and Virology, University Hospital Carl Gustav Carus, TU Dresden	Europe
CzechRepublic/KNL-010180158/2022	EPI_ISL_8754034	?	Tomas Zajic et al	Regional Hospital Liberec	Regional Hospital Liberec	Europe
CzechRepublic/NRL_2736/2021	EPI_ISL_1593828	?	Nagy et al	National Institute of Public Health	State Veterinary Institute Prague	Europe
Denmark/DCGC-135948/2021	EPI_ISL_3103715	OW252659.1	Danish Covid-19 Genome Consortium et al	Department of Bacteria, Parasites and Fungi, Statens Serum Institut, Copenhagen, Denmark	Statens Serum Institut Bioinformatics and Microbial Genomics	Europe
DRC/RDC-114/2021	EPI_ISL_2968710	?	Placide Mbala-Kingebeni et al	Viral Respiratory Lab, National Institute for Biomedical Research (INRB)	Pathogen Sequencing Lab, National Institute for Biomedical Research (INRB)	Africa
CzechRepublic/UKDD-2021-040159915/2021	EPI_ISL_2864368	?	Marlena Stadtmüller et al	County Hospital of Liberec, Dept. of genetic and molecular diagnostic	Institute of Medical Microbiology and Virology, University Hospital Carl Gustav Carus, TU Dresden	Europe
DRC/146998/2021	EPI_ISL_965122	?	Placide Mbala-Kingebeni et al	Viral Respiratory Lab, National Institute for Biomedical Research (INRB)	Pathogen Sequencing Lab, National Institute for Biomedical Research (INRB)	Africa
Denmark/DCGC-154137/2021	EPI_ISL_3710007	OV830256.1	Danish Covid-19 Genome Consortium et al	Department of Bacteria, Parasites and Fungi, Statens Serum Institut, Copenhagen, Denmark	Statens Serum Institut Bioinformatics and Microbial Genomics	Europe
CzechRepublic/NRL_9760/2021	EPI_ISL_3063238	?	Helena Jirincova et al	National Institute of Public Health	National Institute of Public Health	Europe
CzechRepublic/NRL_2666_21/2021	EPI_ISL_1261341	?	Helena Jirincova et al	National Institute of Public Health	National Reference Laboratory for Influenza and Respiratory Viruses CZE	Europe
CzechRepublic/NRL_5963/2021	EPI_ISL_2380331	?	Vladimír Hampl et al	National Institute of Public Health	Charles University, Faculty of Science, BIOCEV, OMICS Genomics	Europe
Denmark/DCGC-123841/2021	EPI_ISL_3076160	?	Danish Covid-19 Genome Consortium et al	Department of Bacteria, Parasites and Fungi, Statens Serum Institut, Copenhagen, Denmark	Statens Serum Institut Bioinformatics and Microbial Genomics	Europe
Denmark/DCGC-149093/2021	EPI_ISL_3709966	OV829355.1	Danish Covid-19 Genome Consortium et al	Department of Bacteria, Parasites and Fungi, Statens Serum Institut, Copenhagen, Denmark	Statens Serum Institut Bioinformatics and Microbial Genomics	Europe
Denmark/DCGC-172568/2021	EPI_ISL_4303561	OW355715.1	Danish Covid-19 Genome Consortium et al	Department of Bacteria, Parasites and Fungi, Statens Serum Institut, Copenhagen, Denmark	Statens Serum Institut Bioinformatics and Microbial Genomics	Europe
Denmark/DCGC-23574/2020	EPI_ISL_793197	?	Danish Covid-19 Genome Consortium et al	Department of Virus and Microbiological Special Diagnostics, Statens Serum Institut, Copenhagen, Denmark	Albertsen Lab, Department of Chemistry and Bioscience, Aalborg University, Denmark	Europe
Denmark/DCGC-24843/2020	EPI_ISL_795207	?	Danish Covid-19 Genome Consortium et al	Department of Virus and Microbiological Special Diagnostics, Statens Serum Institut, Copenhagen, Denmark	Albertsen Lab, Department of Chemistry and Bioscience, Aalborg University, Denmark	Europe
Denmark/DCGC-170141/2021	EPI_ISL_4105800	OW374285.1	Danish Covid-19 Genome Consortium et al	Department of Bacteria, Parasites and Fungi, Statens Serum Institut, Copenhagen, Denmark	Statens Serum Institut Bioinformatics and Microbial Genomics	Europe
Denmark/DCGC-32909/2021	EPI_ISL_869913	?	Danish Covid-19 Genome Consortium et al	Department of Virus and Microbiological Special Diagnostics, Statens Serum Institut, Copenhagen, Denmark	Aalborg University	Europe
Denmark/DCGC-26754/2020	EPI_ISL_817330	?	Danish Covid-19 Genome Consortium et al	Department of Virus and Microbiological Special Diagnostics, Statens Serum Institut, Copenhagen, Denmark	Albertsen Lab, Department of Chemistry and Bioscience, Aalborg University, Denmark	Europe
Denmark/DCGC-42592/2021	EPI_ISL_1022870	?	Danish Covid-19 Genome Consortium et al	Department of Virus and Microbiological Special Diagnostics, Statens Serum Institut, Copenhagen, Denmark	Aalborg University	Europe
Denmark/DCGC-42651/2021	EPI_ISL_1022929	?	Danish Covid-19 Genome Consortium et al	Department of Virus and Microbiological Special Diagnostics, Statens Serum Institut, Copenhagen, Denmark	Aalborg University	Europe
Denmark/DCGC-40460/2021	EPI_ISL_972137	?	Danish Covid-19 Genome Consortium et al	Department of Virus and Microbiological Special Diagnostics, Statens Serum Institut, Copenhagen, Denmark	Aalborg University	Europe
Denmark/DCGC-42560/2021	EPI_ISL_1022838	?	Danish Covid-19 Genome Consortium et al	Department of Virus and Microbiological Special Diagnostics, Statens Serum Institut, Copenhagen, Denmark	Aalborg University	Europe
Denmark/DCGC-42865/2021	EPI_ISL_1023143	?	Danish Covid-19 Genome Consortium et al	Department of Virus and Microbiological Special Diagnostics, Statens Serum Institut, Copenhagen, Denmark	Aalborg University	Europe
Denmark/DCGC-41855/2021	EPI_ISL_973591	?	Danish Covid-19 Genome Consortium et al	Department of Virus and Microbiological Special Diagnostics, Statens Serum Institut, Copenhagen, Denmark	Aalborg University	Europe
Denmark/DCGC-35621/2021	EPI_ISL_926762	?	Danish Covid-19 Genome Consortium et al	Department of Virus and Microbiological Special Diagnostics, Statens Serum Institut, Copenhagen, Denmark	Aalborg University	Europe
Denmark/DCGC-36231/2021	EPI_ISL_927372	?	Danish Covid-19 Genome Consortium et al	Department of Virus and Microbiological Special Diagnostics, Statens Serum Institut, Copenhagen, Denmark	Aalborg University	Europe
Denmark/DCGC-45514/2020	EPI_ISL_1025892	?	Danish Covid-19 Genome Consortium et al	Department of Virus and Microbiological Special Diagnostics, Statens Serum Institut, Copenhagen, Denmark	Aalborg University	Europe
Denmark/DCGC-49981/2020	EPI_ISL_1126372	?	Danish Covid-19 Genome Consortium et al	Department of Virus and Microbiological Special Diagnostics, Statens Serum Institut, Copenhagen, Denmark	Aalborg University	Europe
Denmark/DCGC-46936/2020	EPI_ISL_1066447	?	Danish Covid-19 Genome Consortium et al	Department of Virus and Microbiological Special Diagnostics, Statens Serum Institut, Copenhagen, Denmark	Aalborg University	Europe
Denmark/DCGC-44284/2021	EPI_ISL_1024662	?	Danish Covid-19 Genome Consortium et al	Department of Virus and Microbiological Special Diagnostics, Statens Serum Institut, Copenhagen, Denmark	Aalborg University	Europe
Ecuador/UEES-12179/2021	EPI_ISL_1381302	?	Derly Andrade Molina et al	Omics Sciences Laboratory	Omics Sciences Laboratory	South America
Ecuador/NIC-INSPI-335999/2021	EPI_ISL_2988550	?	Alfredo Bruno et al	INSPI-CRN DE INFLUENZA Y OTROS VIRUS RESPIRATORIOS	NIC-INSPI	South America
Egypt/CCHE57357_Wave_3_A070/2021	EPI_ISL_2566512	MZ380287.1	Hatem et al	Genomics Program, Children Cancer Hospital	Genomics Program, Children Cancer Hospital	Africa
Djibouti/NAMRU3_G169/2021	EPI_ISL_3845390	MZ970759.1	Catherine E. Arnold et al	Naval Medical Research Unit No. 3	Naval Medical Research Center Biological Defense Research Directorate	Africa
Egypt/CPHL-EGY21044/2021	EPI_ISL_9047396	?	Wael H. Roshdy et al	CPHL,MOH,EGYPT	CPHL	Africa
Denmark/DCGC-69083/2021	EPI_ISL_1877654	?	Danish Covid-19 Genome Consortium et al	Department of Virus and Microbiological Special Diagnostics, Statens Serum Institut, Copenhagen, Denmark	Aalborg University	Europe
Denmark/DCGC-54449/2021	EPI_ISL_1862877	?	Danish Covid-19 Genome Consortium et al	Department of Virus and Microbiological Special Diagnostics, Statens Serum Institut, Copenhagen, Denmark	Aalborg University	Europe
Ecuador/NIC-INSPI-350796/2021	EPI_ISL_6334892	?	Alfredo Bruno et al	INSPI-CRN DE INFLUENZA Y OTROS VIRUS RESPIRATORIOS	INSPI-CRN DE INFLUENZA Y OTROS VIRUS RESPIRATORIOS	South America
Ecuador/NIC-INSPI-352389/2021	EPI_ISL_6334887	?	Alfredo Bruno et al	INSPI-CRN DE INFLUENZA Y OTROS VIRUS RESPIRATORIOS	INSPI-CRN DE INFLUENZA Y OTROS VIRUS RESPIRATORIOS	South America
Ecuador/USFQ-1657/2021	EPI_ISL_3062503	?	Sully Márquez et al	Institute of Microbiology, Universidad San Francisco de Quito	Institute of Microbiology, Universidad San Francisco de Quito	South America
Egypt/CCHE57357_Wave_3_A057/2021	EPI_ISL_2566503	MZ380278.1	Hatem et al	Genomics Program, Children Cancer Hospital	Genomics Program, Children Cancer Hospital	Africa
Ecuador/USFQ-1452/2021	EPI_ISL_2492337	?	Fernanda Zurita et al	Institute of Microbiology, Universidad San Francisco de Quito	Institute of Microbiology, Universidad San Francisco de Quito	South America
Ecuador/NIC-INSPI-54828/2021	EPI_ISL_6334905	?	Alfredo Bruno et al	INSPI-CRN DE INFLUENZA Y OTROS VIRUS RESPIRATORIOS	INSPI-CRN DE INFLUENZA Y OTROS VIRUS RESPIRATORIOS	South America
Denmark/DCGC-66238/2021	EPI_ISL_1874809	?	Danish Covid-19 Genome Consortium et al	Department of Virus and Microbiological Special Diagnostics, Statens Serum Institut, Copenhagen, Denmark	Aalborg University	Europe
Djibouti/NAMRU3-D922/2021	EPI_ISL_2533849	MZ394596.1	Catherine E. Arnold et al	Naval Medical Research Unit No. 3	Naval Medical Research Center Biological Defense Research Directorate	Africa
Ecuador/NIC-INSPI-337462/2021	EPI_ISL_2988546	?	Alfredo Bruno et al	INSPI-CRN DE INFLUENZA Y OTROS VIRUS RESPIRATORIOS	NIC-INSPI	South America
Ecuador/USFQ-2018/2021	EPI_ISL_3824590	?	Erika B. Muñoz et al	Institute of Microbiology, Universidad San Francisco de Quito	Institute of Microbiology, Universidad San Francisco de Quito	South America
Ecuador/USFQ-1907/2021	EPI_ISL_3505608	?	Erika B. Muñoz et al	Center for Research on Health in Latin America	Institute of Microbiology, Universidad San Francisco de Quito	South America
Ecuador/USFQ-1911/2021	EPI_ISL_3505567	?	Belén Prado-Vivar et al	Center for Research on Health in Latin America	Institute of Microbiology, Universidad San Francisco de Quito	South America
Egypt/CPHL-A7/2020	EPI_ISL_12571632	?	Wael H. Roshdy/ Mohamed Kamal / Shymaa s. Ahmed/ Ramy Galal/Nancy el guindy/ Amel nagiub/yasser el hady/salma sayed/ Abd Monaem Adel/Galal Mahmoud/Dalia Ramadan/Rabeh ..R. El/Shesheny/ Mohamed A Ali/Mohamed Hassany et al	CPHL/MOH/EGYPT	CPHL/MOH/EGYPT	Africa
Ecuador/USFQ-581/2021	EPI_ISL_803098	?	Sully Márquez et al	Institute of Microbiology, Universidad San Francisco de Quito	Institute of Microbiology, Universidad San Francisco de Quito	South America
Egypt/ARMY-355/2021	EPI_ISL_1936285	?	Mohamed Seadawy et al	Main Chemical Laboratories Egypt Army	Main Chemical Laboratories Egypt Army	Africa
Djibouti/NAMRU3_D341/2021	EPI_ISL_2858656	MZ520058.1	Catherine E. Arnold et al	Naval Medical Research Unit No. 3	Naval Medical Research Center Biological Defense Research Directorate	Africa
Egypt/ARMY-401/2021	EPI_ISL_1969079	?	Mohamed Seadawy et al	Main Chemical Laboratories Egypt Army	Main Chemical Laboratories Egypt Army	Africa
Djibouti/NAMRU3_G170/2021	EPI_ISL_3845393	MZ970760.1	Catherine E. Arnold et al	Naval Medical Research Unit No. 3	Naval Medical Research Center Biological Defense Research Directorate	Africa
Egypt/ARMY-239/2021	EPI_ISL_1936108	?	Mohamed Seadawy et al	Main Chemical Laboratories Egypt Army	Main Chemical Laboratories Egypt Army	Africa
Ecuador/INSPI-179112/2021	EPI_ISL_806544	?	Leandro Patiño et al	INSPI Instituto Nacional de Investigación en Salud Pública	Av. Julián Coronel 905 entre Esmeraldas y José Mascote Av. Juan Tanca Marengo No. 100 y Av. de las Américas	South America
Ecuador/USFQ-1323/2021	EPI_ISL_2134873	?	Sully Márquez et al	Institute of Microbiology, Universidad San Francisco de Quito	Institute of Microbiology, Universidad San Francisco de Quito	South America
Denmark/DCGC-9642/2020	EPI_ISL_668600	?	Danish Covid-19 Genome Consortium et al	Department of Virus and Microbiological Special Diagnostics, Statens Serum Institut, Copenhagen, Denmark	Albertsen Lab, Department of Chemistry and Bioscience, Aalborg University, Denmark	Europe
Djibouti/NAMRU3_SS/2021	EPI_ISL_2858686	MZ520116.1	Catherine E. Arnold et al	Naval Medical Research Unit No. 3	Naval Medical Research Center Biological Defense Research Directorate	Africa
Ecuador/USFQ-2163/2021	EPI_ISL_5330411	?	Fernanda Zurita et al	Institute of Microbiology, Universidad San Francisco de Quito	Institute of Microbiology, Universidad San Francisco de Quito	South America
Djibouti/NAMRU3_F232/2021	EPI_ISL_3845387	MZ970758.1	Catherine E. Arnold et al	Naval Medical Research Unit No. 3	Naval Medical Research Center Biological Defense Research Directorate	Africa
Ecuador/NIC-INSPI-317745/2021	EPI_ISL_2348768	?	Alfredo Bruno et al	Instituto Nacional De Investigación En Salud Pública-Crn De Influenza Y Otros Virus Respiratorios	NIC-Instituto Nacional de Investigación en Salud Pública	South America
Ecuador/USFQ-1944/2021	EPI_ISL_3505584	?	Sully Márquez et al	Institute of Microbiology, Universidad San Francisco de Quito	Institute of Microbiology, Universidad San Francisco de Quito	South America
Ecuador/USFQ-1726/2021	EPI_ISL_3133393	?	Erika Muñoz et al	Center for Research on Health in Latin America	Institute of Microbiology, Universidad San Francisco de Quito	South America
Djibouti/NAMRU3_SOTF_EA57/2021	EPI_ISL_2858674	MZ520066.1	Catherine E. Arnold et al	Naval Medical Research Unit No. 3	Naval Medical Research Center Biological Defense Research Directorate	Africa
Ecuador/USFQ-1796/2021	EPI_ISL_3132356	?	Sully Márquez et al	Institute of Microbiology, Universidad San Francisco de Quito	Institute of Microbiology, Universidad San Francisco de Quito	South America
Ecuador/USFQ-1663/2021	EPI_ISL_3089165	?	Erika Muñoz et al	Institute of Microbiology, Universidad San Francisco de Quito	Institute of Microbiology, Universidad San Francisco de Quito	South America
Djibouti/NAMRU3_A104/2021	EPI_ISL_2858619	MZ520054.1	Catherine E. Arnold et al	Naval Medical Research Unit No. 3	Naval Medical Research Center Biological Defense Research Directorate	Africa
Egypt/ARMY-402/2021	EPI_ISL_1969080	?	Mohamed Seadawy et al	Main Chemical Laboratories Egypt Army	Main Chemical Laboratories Egypt Army	Africa
Ecuador/USFQ-1797/2021	EPI_ISL_3132357	?	Belén Prado-Vivar et al	Institute of Microbiology, Universidad San Francisco de Quito	Institute of Microbiology, Universidad San Francisco de Quito	South America
Denmark/DCGC-95988/2021	EPI_ISL_2175836	?	Danish Covid-19 Genome Consortium et al	Department of Virus and Microbiological Special Diagnostics, Statens Serum Institut, Copenhagen, Denmark	Aalborg University	Europe
Egypt/ARMY-27/2021	EPI_ISL_1936201	?	Mohamed Seadawy et al	Main Chemical Laboratories Egypt Army	Main Chemical Laboratories Egypt Army	Africa
Djibouti/NAMRU3_C630/2021	EPI_ISL_2858645	MZ520074.1	Catherine E. Arnold et al	Naval Medical Research Unit No. 3	Naval Medical Research Center Biological Defense Research Directorate	Africa
Denmark/DCGC-92691/2021	EPI_ISL_2172534	?	Danish Covid-19 Genome Consortium et al	Department of Virus and Microbiological Special Diagnostics, Statens Serum Institut, Copenhagen, Denmark	Aalborg University	Europe
Denmark/DCGC-87798/2021	EPI_ISL_2023983	?	Danish Covid-19 Genome Consortium et al	Department of Virus and Microbiological Special Diagnostics, Statens Serum Institut, Copenhagen, Denmark	Aalborg University	Europe
Denmark/DCGC-89230/2021	EPI_ISL_2025447	?	Danish Covid-19 Genome Consortium et al	Department of Virus and Microbiological Special Diagnostics, Statens Serum Institut, Copenhagen, Denmark	Aalborg University	Europe
Denmark/DCGC-64842/2021	EPI_ISL_1873413	?	Danish Covid-19 Genome Consortium et al	Department of Virus and Microbiological Special Diagnostics, Statens Serum Institut, Copenhagen, Denmark	Aalborg University	Europe
Ecuador/USFQ-1502/2021	EPI_ISL_2534326	?	Sully Márquez et al	Institute of Microbiology, Universidad San Francisco de Quito	Institute of Microbiology, Universidad San Francisco de Quito	South America
Egypt/CCHE57357_Wave_3_A059/2021	EPI_ISL_2566505	MZ380280.1	Hatem et al	Genomics Program, Children Cancer Hospital	Genomics Program, Children Cancer Hospital	Africa
Ecuador/CISeAL22/2021	EPI_ISL_4511375	?	Josue Pinto et al	Diserlab-PUCE	CISeAL-PUCE	South America
Djibouti/NAMRU3_D130/2021	EPI_ISL_2858651	MZ520062.1	Catherine E. Arnold et al	Naval Medical Research Unit No. 3	Naval Medical Research Center Biological Defense Research Directorate	Africa
Denmark/DCGC-91045/2021	EPI_ISL_2027335	?	Danish Covid-19 Genome Consortium et al	Department of Virus and Microbiological Special Diagnostics, Statens Serum Institut, Copenhagen, Denmark	Aalborg University	Europe
Denmark/DCGC-60780/2021	EPI_ISL_1869351	?	Danish Covid-19 Genome Consortium et al	Department of Virus and Microbiological Special Diagnostics, Statens Serum Institut, Copenhagen, Denmark	Aalborg University	Europe
Ecuador/USFQ-582/2021	EPI_ISL_824294	?	Belén Prado-Vivar et al	Institute of Microbiology, Universidad San Francisco de Quito	Institute of Microbiology, Universidad San Francisco de Quito	South America
Ecuador/UEES-12108/2021	EPI_ISL_1381301	?	Derly Andrade Molina et al	Omics Sciences Laboratory	Omics Sciences Laboratory	South America
Egypt/ARMY-400/2021	EPI_ISL_1969078	?	Mohamed Seadawy et al	Main Chemical Laboratories Egypt Army	Main Chemical Laboratories Egypt Army	Africa
Egypt/ARMY-249/2021	EPI_ISL_1936110	?	Mohamed Seadawy et al	Main Chemical Laboratories Egypt Army	Main Chemical Laboratories Egypt Army	Africa
Ecuador/NIC-INSPI-54540/2021	EPI_ISL_6334946	?	Alfredo Bruno et al	INSPI-CRN DE INFLUENZA Y OTROS VIRUS RESPIRATORIOS	INSPI-CRN DE INFLUENZA Y OTROS VIRUS RESPIRATORIOS	South America
Denmark/DCGC-94848/2021	EPI_ISL_2174694	?	Danish Covid-19 Genome Consortium et al	Department of Virus and Microbiological Special Diagnostics, Statens Serum Institut, Copenhagen, Denmark	Aalborg University	Europe
Djibouti/NAMRU3_B85/2021	EPI_ISL_3845331	MZ970737.1	Catherine E. Arnold et al	Naval Medical Research Unit No. 3	Naval Medical Research Center Biological Defense Research Directorate	Africa
Egypt/ARMY-404/2021	EPI_ISL_1969081	?	Mohamed Seadawy et al	Main Chemical Laboratories Egypt Army	Main Chemical Laboratories Egypt Army	Africa
Ecuador/USFQ-1180/2021	EPI_ISL_1896696	?	Juan José Guadalupe et al	Institute of Microbiology, Universidad San Francisco de Quito	Institute of Microbiology, Universidad San Francisco de Quito	South America
Egypt/ARMY-259/2021	EPI_ISL_1936111	?	Mohamed Seadawy et al	Main Chemical Laboratories Egypt Army	Main Chemical Laboratories Egypt Army	Africa
Djibouti/NAMRU3_SOTF_EA13/2021	EPI_ISL_2858670	MZ520091.1	Catherine E. Arnold et al	Naval Medical Research Unit No. 3	Naval Medical Research Center Biological Defense Research Directorate	Africa
Denmark/DCGC-95360/2021	EPI_ISL_2175207	?	Danish Covid-19 Genome Consortium et al	Department of Virus and Microbiological Special Diagnostics, Statens Serum Institut, Copenhagen, Denmark	Aalborg University	Europe
Ecuador/USFQ-1567/2021	EPI_ISL_2689845	?	Juan José Guadalupe et al	Institute of Microbiology, Universidad San Francisco de Quito	Institute of Microbiology, Universidad San Francisco de Quito	South America
Ecuador/USFQ-578/2021	EPI_ISL_824293	?	Belén Prado-Vivar et al	Institute of Microbiology, Universidad San Francisco de Quito	Institute of Microbiology, Universidad San Francisco de Quito	South America
Djibouti/NAMRU3_C686/2021	EPI_ISL_2858648	MZ520064.1	Catherine E. Arnold et al	Naval Medical Research Unit No. 3	Naval Medical Research Center Biological Defense Research Directorate	Africa
Egypt/EMC-1/2021	EPI_ISL_2960150	?	Wael H. Roshdy et al	Virology Laboratories	Erasmus Medical Center Department of Virology	Africa
Ecuador/USFQ-736/2021	EPI_ISL_877561	?	Belén Prado-Vivar et al	Institute of Microbiology, Universidad San Francisco de Quito	Institute of Microbiology, Universidad San Francisco de Quito	South America
Ecuador/USFQ-1209-UTPL064/2021	EPI_ISL_2004111	?	Sully Márquez et al	Health sciences Department, Universidad Técnica Particular de Loja	Institute of Microbiology, Universidad San Francisco de Quito	South America
Egypt/ARMY-344/2021	EPI_ISL_1936276	?	Mohamed Seadawy et al	Main Chemical Laboratories Egypt Army	Main Chemical Laboratories Egypt Army	Africa
Ecuador/USFQ-1169/2021	EPI_ISL_1896693	?	Sully Márquez et al	Institute of Microbiology, Universidad San Francisco de Quito	Institute of Microbiology, Universidad San Francisco de Quito	South America
Egypt/CPHL-EGY21045/2021	EPI_ISL_9047397	?	Wael H. Roshdy et al	CPHL,MOH,EGYPT	CPHL	Africa
Ecuador/USFQ-1462/2021	EPI_ISL_2492347	?	Monica Becerra-Wong et al	Institute of Microbiology, Universidad San Francisco de Quito	Institute of Microbiology, Universidad San Francisco de Quito	South America
Ecuador/USFQ-2025/2021	EPI_ISL_3824596	?	Belén Prado-Vivar et al	Institute of Microbiology, Universidad San Francisco de Quito	Institute of Microbiology, Universidad San Francisco de Quito	South America
Egypt/ARMY-206/2021	EPI_ISL_1936109	?	Mohamed Seadawy et al	Main Chemical Laboratories Egypt Army	Main Chemical Laboratories Egypt Army	Africa
Ecuador/UEES-12104/2021	EPI_ISL_1381300	?	Derly Andrade Molina et al	Omics Sciences Laboratory	Omics Sciences Laboratory	South America
Ecuador/USFQ-1178/2021	EPI_ISL_1896695	?	Juan José Guadalupe et al	Institute of Microbiology, Universidad San Francisco de Quito	Institute of Microbiology, Universidad San Francisco de Quito	South America
Ecuador/UEES-11648/2021	EPI_ISL_1381303	?	Derly Andrade Molina et al	Omics Sciences Laboratory	Omics Sciences Laboratory	South America
Ecuador/USFQ-1902/2021	EPI_ISL_3505576	?	Fernanda Zurita et al	Center for Research on Health in Latin America	Institute of Microbiology, Universidad San Francisco de Quito	South America
Ecuador/NIC-INSPI-0421-2771/2021	EPI_ISL_12876836	?	Alfredo Bruno et al	INSPI-CRN DE INFLUENZA Y OTROS VIRUS RESPIRATORIOS	INSPI-CRN DE INFLUENZA Y OTROS VIRUS RESPIRATORIOS	South America
Denmark/DCGC-59154/2021	EPI_ISL_1867725	?	Danish Covid-19 Genome Consortium et al	Department of Virus and Microbiological Special Diagnostics, Statens Serum Institut, Copenhagen, Denmark	Aalborg University	Europe
Djibouti/NAMRU3_C593/2021	EPI_ISL_2858642	MZ520077.1	Catherine E. Arnold et al	Naval Medical Research Unit No. 3	Naval Medical Research Center Biological Defense Research Directorate	Africa
Ecuador/USFQ-1930/2021	EPI_ISL_3505585	?	Fernanda Zurita et al	Center for Research on Health in Latin America	Institute of Microbiology, Universidad San Francisco de Quito	South America
Denmark/DCGC-71809/2021	EPI_ISL_1880380	?	Danish Covid-19 Genome Consortium et al	Department of Virus and Microbiological Special Diagnostics, Statens Serum Institut, Copenhagen, Denmark	Aalborg University	Europe
Denmark/DCGC-72345/2021	EPI_ISL_1880916	?	Danish Covid-19 Genome Consortium et al	Department of Virus and Microbiological Special Diagnostics, Statens Serum Institut, Copenhagen, Denmark	Aalborg University	Europe
Djibouti/NAMRU3_D537/2021	EPI_ISL_3920370	OK018333.1	Catherine E. Arnold et al	Naval Medical Research Unit No. 3	Naval Medical Research Center Biological Defense Research Directorate	Africa
Denmark/DCGC-67383/2020	EPI_ISL_1875954	?	Danish Covid-19 Genome Consortium et al	Department of Virus and Microbiological Special Diagnostics, Statens Serum Institut, Copenhagen, Denmark	Aalborg University	Europe
England/ALDP-12646C7/2021	EPI_ISL_1019284	OD983506.1	Jacquelyn Wynn et al	Lighthouse Lab in Alderley Park	Wellcome Sanger Institute for the COVID-19 Genomics UK (COG-UK) Consortium	Europe
England/ALDP-12A0814/2021	EPI_ISL_1043641	OU413254.1	Jacquelyn Wynn et al	Lighthouse Lab in Alderley Park	Wellcome Sanger Institute for the COVID-19 Genomics UK (COG-UK) Consortium	Europe
England/ALDP-15697EA/2021	EPI_ISL_2119679	OU276777.1	Jacquelyn Wynn et al	Lighthouse Lab in Alderley Park	Wellcome Sanger Institute for the COVID-19 Genomics UK (COG-UK) Consortium	Europe
England/ALDP-1636B25/2021	EPI_ISL_2514288	OU318889.1	Jacquelyn Wynn et al	Lighthouse Lab in Alderley Park	Wellcome Sanger Institute for the COVID-19 Genomics UK (COG-UK) Consortium	Europe
England/ALDP-15065B8/2021	EPI_ISL_1699646	OU254112.1	Jacquelyn Wynn et al	Lighthouse Lab in Alderley Park	Wellcome Sanger Institute for the COVID-19 Genomics UK (COG-UK) Consortium	Europe
England/ALDP-1182521/2021	EPI_ISL_932009	OD952609.1	Jacquelyn Wynn et al	Lighthouse Lab in Alderley Park	Wellcome Sanger Institute for the COVID-19 Genomics UK (COG-UK) Consortium	Europe
England/ALDP-18C9A19/2021	EPI_ISL_2973155	OU436541.1	Jacquelyn Wynn et al	Lighthouse Lab in Alderley Park	Wellcome Sanger Institute for the COVID-19 Genomics UK (COG-UK) Consortium	Europe
England/ALDP-CBF338/2020	EPI_ISL_760784	OD913502.1	Jacquelyn Wynn et al	Lighthouse Lab in Alderley Park	Wellcome Sanger Institute for the COVID-19 Genomics UK (COG-UK) Consortium	Europe
England/ALDP-B842F4/2020	EPI_ISL_675216	OD900434.1	Jacquelyn Wynn et al	Lighthouse Lab in Alderley Park	Wellcome Sanger Institute for the COVID-19 Genomics UK (COG-UK) Consortium	Europe
England/BIRM-70C70/2021	EPI_ISL_996455	?	Institute of Microbiology et al	University of Birmingham	COVID-19 Genomics UK (COG-UK) Consortium	Europe
England/CAMC-144B70D/2021	EPI_ISL_1484532	OU216992.1	Rob Howes et al	Lighthouse Lab in Cambridge	Wellcome Sanger Institute for the COVID-19 Genomics UK (COG-UK) Consortium	Europe
England/BRIS-25F0C4/2020	EPI_ISL_996585	?	Ben Temperton et al	University of Exeter	COVID-19 Genomics UK (COG-UK) Consortium	Europe
England/CAMC-B07587/2020	EPI_ISL_643805	OB992711.1	Rob Howes et al	Lighthouse Lab in Cambridge	Wellcome Sanger Institute for the COVID-19 Genomics UK (COG-UK) Consortium	Europe
England/CAMC-1510B13/2021	EPI_ISL_1719010	OU255700.1	Rob Howes et al	Lighthouse Lab in Cambridge	Wellcome Sanger Institute for the COVID-19 Genomics UK (COG-UK) Consortium	Europe
England/DHSC-CYDEXH3/2022	EPI_ISL_10364895	?	UKHSA et al	Oncologica UK Ltd	COVID-19 Genomics UK (COG-UK) Consortium	Europe
England/CAMC-C46B01/2020	EPI_ISL_718356	OD906229.1	Rob Howes et al	Lighthouse Lab in Cambridge	Wellcome Sanger Institute for the COVID-19 Genomics UK (COG-UK) Consortium	Europe
England/CAMC-13B7D1A/2021	EPI_ISL_1329328	OU068579.1	Rob Howes et al	Lighthouse Lab in Cambridge	Wellcome Sanger Institute for the COVID-19 Genomics UK (COG-UK) Consortium	Europe
England/CAMC-12A56D9/2021	EPI_ISL_1070072	OD995832.1	Rob Howes et al	Lighthouse Lab in Cambridge	Wellcome Sanger Institute for the COVID-19 Genomics UK (COG-UK) Consortium	Europe
England/CAMC-1072ACC/2021	EPI_ISL_908255	OD947938.1	Rob Howes et al	Lighthouse Lab in Cambridge	Wellcome Sanger Institute for the COVID-19 Genomics UK (COG-UK) Consortium	Europe
England/DHSC-CYBEDT7/2022	EPI_ISL_10354360	?	UKHSA et al	Oncologica UK Ltd	COVID-19 Genomics UK (COG-UK) Consortium	Europe
England/CAMC-135A70C/2021	EPI_ISL_1223234	OU037640.1	Rob Howes et al	Lighthouse Lab in Cambridge	Wellcome Sanger Institute for the COVID-19 Genomics UK (COG-UK) Consortium	Europe
England/CAMC-13B7A13/2021	EPI_ISL_1329238	OU068555.1	Rob Howes et al	Lighthouse Lab in Cambridge	Wellcome Sanger Institute for the COVID-19 Genomics UK (COG-UK) Consortium	Europe
England/CAMC-B0879F/2020	EPI_ISL_643656	OB992525.1	Rob Howes et al	Lighthouse Lab in Cambridge	Wellcome Sanger Institute for the COVID-19 Genomics UK (COG-UK) Consortium	Europe
England/CAMC-BD1D42/2020	EPI_ISL_702359	OD902846.1	Rob Howes et al	Lighthouse Lab in Cambridge	Wellcome Sanger Institute for the COVID-19 Genomics UK (COG-UK) Consortium	Europe
England/LOND-YYBDS16/2021	EPI_ISL_9832720	?	Sergi Castellano et al	University College London, Great Ormond Street Hospital for Children NHS Foundation Trust, Imperial College Healthcare NHS Trust	COVID-19 Genomics UK (COG-UK) Consortium	Europe
England/LOND-YYBDZR4/2021	EPI_ISL_9832755	?	Sergi Castellano et al	University College London, Great Ormond Street Hospital for Children NHS Foundation Trust, Imperial College Healthcare NHS Trust	COVID-19 Genomics UK (COG-UK) Consortium	Europe
England/DHSC-CYYA5O8/2022	EPI_ISL_10389002	?	UKHSA et al	Oncologica UK Ltd	COVID-19 Genomics UK (COG-UK) Consortium	Europe
England/DHSC-CYYKPDP/2022	EPI_ISL_10391870	?	UKHSA et al	Oncologica UK Ltd	COVID-19 Genomics UK (COG-UK) Consortium	Europe
England/DHSC-CYNKONK/2022	EPI_ISL_10382616	?	UKHSA et al	Oncologica UK Ltd	COVID-19 Genomics UK (COG-UK) Consortium	Europe
England/LOND-YYBDZW3/2021	EPI_ISL_9832759	?	Sergi Castellano et al	University College London, Great Ormond Street Hospital for Children NHS Foundation Trust, Imperial College Healthcare NHS Trust	COVID-19 Genomics UK (COG-UK) Consortium	Europe
England/LOND-YYBDAP8/2021	EPI_ISL_9832681	?	Sergi Castellano et al	University College London, Great Ormond Street Hospital for Children NHS Foundation Trust, Imperial College Healthcare NHS Trust	COVID-19 Genomics UK (COG-UK) Consortium	Europe
England/DHSC-CYN9ROQ/2022	EPI_ISL_10378706	?	UKHSA et al	Oncologica UK Ltd	COVID-19 Genomics UK (COG-UK) Consortium	Europe
England/LOND-128A40D/2021	EPI_ISL_1048127	?	CUTINO-MOGUEL et al	Barts Health NHS Trust	COVID-19 Genomics UK (COG-UK) Consortium	Europe
England/LOND-12913AC/2021	EPI_ISL_8043404	?	CUTINO-MOGUEL et al	Barts Health NHS Trust	COVID-19 Genomics UK (COG-UK) Consortium	Europe
England/LOND-YYBDZ6F/2021	EPI_ISL_9832737	?	Sergi Castellano et al	University College London, Great Ormond Street Hospital for Children NHS Foundation Trust, Imperial College Healthcare NHS Trust	COVID-19 Genomics UK (COG-UK) Consortium	Europe
England/DHSC-CYYFA8R/2022	EPI_ISL_10390774	?	UKHSA et al	Oncologica UK Ltd	COVID-19 Genomics UK (COG-UK) Consortium	Europe
England/LOND-12689D9/2020	EPI_ISL_838714	?	Sergi Castellano et al	University College London, Great Ormond Street Hospital for Children NHS Foundation Trust, Imperial College Healthcare NHS Trust	COVID-19 Genomics UK (COG-UK) Consortium	Europe
England/DHSC-CYYCOWD/2022	EPI_ISL_10389994	?	UKHSA et al	Oncologica UK Ltd	COVID-19 Genomics UK (COG-UK) Consortium	Europe
England/MILK-11D057F/2021	EPI_ISL_956766	OD964169.1	The Lighthouse Lab in Milton Keynes et al	Lighthouse Lab in Milton Keynes	Wellcome Sanger Institute for the COVID-19 Genomics UK (COG-UK) Consortium	Europe
England/MILK-11D851D/2021	EPI_ISL_957131	OD964558.1	The Lighthouse Lab in Milton Keynes et al	Lighthouse Lab in Milton Keynes	Wellcome Sanger Institute for the COVID-19 Genomics UK (COG-UK) Consortium	Europe
England/MILK-15A1A29/2021	EPI_ISL_2317680	OU295663.1	The Lighthouse Lab in Milton Keynes et al	Lighthouse Lab in Milton Keynes	Wellcome Sanger Institute for the COVID-19 Genomics UK (COG-UK) Consortium	Europe
England/MILK-1564FC9/2021	EPI_ISL_2121947	OU279857.1	The Lighthouse Lab in Milton Keynes et al	Lighthouse Lab in Milton Keynes	Wellcome Sanger Institute for the COVID-19 Genomics UK (COG-UK) Consortium	Europe
England/MILK-156C8D5/2021	EPI_ISL_2120371	OU277199.1	The Lighthouse Lab in Milton Keynes et al	Lighthouse Lab in Milton Keynes	Wellcome Sanger Institute for the COVID-19 Genomics UK (COG-UK) Consortium	Europe
England/MILK-155BB1C/2021	EPI_ISL_2022279	OU273507.1	The Lighthouse Lab in Milton Keynes et al	Lighthouse Lab in Milton Keynes	Wellcome Sanger Institute for the COVID-19 Genomics UK (COG-UK) Consortium	Europe
England/MILK-1F339F8/2021	EPI_ISL_4579761	OU770559.1	The Lighthouse Lab in Milton Keynes et al	Lighthouse Lab in Milton Keynes	Wellcome Sanger Institute for the COVID-19 Genomics UK (COG-UK) Consortium	Europe
England/MILK-9E2FE0/2020	EPI_ISL_581117	?	The Lighthouse Lab in Milton Keynes et al	Lighthouse Lab in Milton Keynes	Wellcome Sanger Institute for the COVID-19 Genomics UK (COG-UK) consortium	Europe
England/MILK-B39F51/2020	EPI_ISL_651085	?	Ben Temperton et al	University of Exeter	COVID-19 Genomics UK (COG-UK) Consortium	Europe
England/MILK-9E05B3/2020	EPI_ISL_601443	?	The Lighthouse Lab in Milton Keynes et al	Lighthouse Lab in Milton Keynes	Wellcome Sanger Institute for the COVID-19 Genomics UK (COG-UK) consortium	Europe
England/MILK-B065A6/2020	EPI_ISL_651082	OU814809.1	Dave J. Baker et al	Quadram Institute Bioscience	COVID-19 Genomics UK (COG-UK) Consortium	Europe
England/MILK-D23741/2020	EPI_ISL_799432	OD924000.1	The Lighthouse Lab in Milton Keynes et al	Lighthouse Lab in Milton Keynes	Wellcome Sanger Institute for the COVID-19 Genomics UK (COG-UK) Consortium	Europe
England/MILK-ACF9CC/2020	EPI_ISL_629440	OB987288.1	The Lighthouse Lab in Milton Keynes et al	Lighthouse Lab in Milton Keynes	Wellcome Sanger Institute for the COVID-19 Genomics UK (COG-UK) consortium	Europe
England/MILK-BB075A/2020	EPI_ISL_720467	OD908153.1	The Lighthouse Lab in Milton Keynes et al	Lighthouse Lab in Milton Keynes	Wellcome Sanger Institute for the COVID-19 Genomics UK (COG-UK) Consortium	Europe
England/MILK-A06237/2020	EPI_ISL_600093	OA998117.1	The Lighthouse Lab in Milton Keynes et al	Lighthouse Lab in Milton Keynes	Wellcome Sanger Institute for the COVID-19 Genomics UK (COG-UK) consortium	Europe
England/MILK-B045E4/2020	EPI_ISL_651080	?	Aminu S. Jahun et al	Department of Pathology, University of Cambridge	COVID-19 Genomics UK (COG-UK) Consortium	Europe
England/NORW-31646ED/2022	EPI_ISL_9834865	?	Dave J. Baker et al	Quadram Institute Bioscience	COVID-19 Genomics UK (COG-UK) Consortium	Europe
England/NORW-30C9D91/2021	EPI_ISL_6977077	OV194003.1	Dave J. Baker et al	Quadram Institute Bioscience	COVID-19 Genomics UK (COG-UK) Consortium	Europe
England/PHEC-3P0BCPD1/2021	EPI_ISL_6027306	?	PHE Covid Sequencing Team et al	Respiratory Virus Unit, Microbiology Services Colindale, Public Health England	COVID-19 Genomics UK (COG-UK) Consortium	Europe
England/PHEC-L30BLF05/2021	EPI_ISL_2904291	?	PHE Covid Sequencing Team et al	Respiratory Virus Unit, Microbiology Services Colindale, Public Health England	COVID-19 Genomics UK (COG-UK) Consortium	Europe
England/PHEC-3H043H88/2021	EPI_ISL_4772630	?	PHE Covid Sequencing Team et al	Respiratory Virus Unit, Microbiology Services Colindale, Public Health England	COVID-19 Genomics UK (COG-UK) Consortium	Europe
England/PHEC-W308W1D5/2021	EPI_ISL_4119504	?	PHE Covid Sequencing Team et al	Respiratory Virus Unit, Microbiology Services Colindale, Public Health England	COVID-19 Genomics UK (COG-UK) Consortium	Europe
England/PHEC-3K07EKDF/2021	EPI_ISL_5275904	?	PHE Covid Sequencing Team et al	Respiratory Virus Unit, Microbiology Services Colindale, Public Health England	COVID-19 Genomics UK (COG-UK) Consortium	Europe
England/PHEC-Q308Q83A/2021	EPI_ISL_3292288	?	PHE Covid Sequencing Team et al	Respiratory Virus Unit, Microbiology Services Colindale, Public Health England	COVID-19 Genomics UK (COG-UK) Consortium	Europe
England/PHEC-Q303QE3D/2021	EPI_ISL_3291417	?	PHE Covid Sequencing Team et al	Respiratory Virus Unit, Microbiology Services Colindale, Public Health England	COVID-19 Genomics UK (COG-UK) Consortium	Europe
England/PHEC-U303UC33/2021	EPI_ISL_3776297	?	PHE Covid Sequencing Team et al	Respiratory Virus Unit, Microbiology Services Colindale, Public Health England	COVID-19 Genomics UK (COG-UK) Consortium	Europe
England/PHEC-3P0B3PFA/2021	EPI_ISL_6026865	?	PHE Covid Sequencing Team et al	Respiratory Virus Unit, Microbiology Services Colindale, Public Health England	COVID-19 Genomics UK (COG-UK) Consortium	Europe
England/NOTT-255F49/2021	EPI_ISL_2624429	OU357239.1	Gemma Clark et al	Queens Medical Centre, Clinical Microbiology Department / DeepSeq Nottingham	COVID-19 Genomics UK (COG-UK) Consortium	Europe
England/PHEC-S306SC8B/2021	EPI_ISL_3574358	?	PHE Covid Sequencing Team et al	Respiratory Virus Unit, Microbiology Services Colindale, Public Health England	COVID-19 Genomics UK (COG-UK) Consortium	Europe
England/PHEC-U303UC24/2021	EPI_ISL_3776296	?	PHE Covid Sequencing Team et al	Respiratory Virus Unit, Microbiology Services Colindale, Public Health England	COVID-19 Genomics UK (COG-UK) Consortium	Europe
England/PHEC-X30AX72C/2021	EPI_ISL_4122883	?	PHE Covid Sequencing Team et al	Respiratory Virus Unit, Microbiology Services Colindale, Public Health England	COVID-19 Genomics UK (COG-UK) Consortium	Europe
England/PHEC-V30AV73B/2021	EPI_ISL_4117137	?	PHE Covid Sequencing Team et al	Respiratory Virus Unit, Microbiology Services Colindale, Public Health England	COVID-19 Genomics UK (COG-UK) Consortium	Europe
England/PHEC-3L072L00/2021	EPI_ISL_6021074	?	PHE Covid Sequencing Team et al	Respiratory Virus Unit, Microbiology Services Colindale, Public Health England	COVID-19 Genomics UK (COG-UK) Consortium	Europe
England/PHEC-R306RE76/2021	EPI_ISL_3573317	?	PHE Covid Sequencing Team et al	Respiratory Virus Unit, Microbiology Services Colindale, Public Health England	COVID-19 Genomics UK (COG-UK) Consortium	Europe
England/PHEC-YYBEWCD/2021	EPI_ISL_4309817	?	PHE Covid Sequencing Team et al	Respiratory Virus Unit, Microbiology Services Colindale, Public Health England	COVID-19 Genomics UK (COG-UK) Consortium	Europe
England/PHEC-YYDTFC7/2022	EPI_ISL_11520713	?	PHE Covid Sequencing Team et al	Respiratory Virus Unit, Microbiology Services Colindale, Public Health England	COVID-19 Genomics UK (COG-UK) Consortium	Europe
England/QEUH-1367AA9/2021	EPI_ISL_1223452	OU038076.1	Harper VanSteenhouse et al	Lighthouse Lab in Glasgow	Wellcome Sanger Institute for the COVID-19 Genomics UK (COG-UK) Consortium	Europe
England/QEUH-14F4DC5/2021	EPI_ISL_1700081	OU254811.1	Harper VanSteenhouse et al	Lighthouse Lab in Glasgow	Wellcome Sanger Institute for the COVID-19 Genomics UK (COG-UK) Consortium	Europe
England/QEUH-14E23F5/2021	EPI_ISL_1632171	OU249215.1	Harper VanSteenhouse et al	Lighthouse Lab in Glasgow	Wellcome Sanger Institute for the COVID-19 Genomics UK (COG-UK) Consortium	Europe
England/QEUH-14EA16C/2021	EPI_ISL_1630371	OU247417.1	Harper VanSteenhouse et al	Lighthouse Lab in Glasgow	Wellcome Sanger Institute for the COVID-19 Genomics UK (COG-UK) Consortium	Europe
Estonia/17123879/2021	EPI_ISL_3506103	?	Liidia Dotsenko et al.	Synlab Eesti OÜ	1. Laboratory of Communicable Diseases (Estonia); 2. Eurofins Genomics Europe Sequencing GmbH	Europe
Finland/12649/2021	EPI_ISL_4093621	?	Teemu Smura et al	Department of Virology and Immunology, University of Helsinki and Helsinki University Hospital, Huslab Finland	Department of Virology, Faculty of Medicine, University of Helsinki, Helsinki, Finland	Europe
Estonia/16896434/2021	EPI_ISL_2788759	?	Liidia Dotsenko et al.	Synlab Eesti OÜ	1. Laboratory of Communicable Diseases (Estonia); 2. Eurofins Genomics Europe Sequencing GmbH	Europe
Estonia/Cov7703/2020	EPI_ISL_2642761	OU278657.1	Radko Avi et al	SYNLAB Eesti OÜ	Department of Microbiology, Institute of Biomedicine and Translational Medicine, University of Tartu	Europe
Finland/THL-202108503/2021	EPI_ISL_2505678	?	Soile Blomqvist et al	NordLab Rovaniemi	Expert Microbiology, National Institute for Health and Welfare	Europe
Eswatini/N10435/2021	EPI_ISL_9438975	?	Maphalala G et al	Mbabane Public Health Unit	National Institute for Communicable Diseases of the National Health Laboratory Service	Africa
Ethiopia/CERI-KRISP-K024781/2021	EPI_ISL_4874988	?	Abay Sisay et al	Addis Ababa University	CERI, Centre for Epidemic Response and Innvoation, Stellenbosch University and KRISP, KZN Research Innovation and Sequencing Platform, UKZN.	Africa
Fiji/FJ105/2021	EPI_ISL_4820008	?	Sahukhan et al	Fiji Centre for Communicable Disease Control	Microbiological Diagnostic Unit - Public Health Laboratory (MDU-PHL)	Oceania
Finland/2162/2021	EPI_ISL_1841547	?	Teemu Smura et al	Department of Virology and Immunology, University of Helsinki and Helsinki University Hospital, Huslab Finland	Department of Virology, Faculty of Medicine, University of Helsinki, Helsinki, Finland	Europe
Ethiopia/CERI-KRISP-K024802/2021	EPI_ISL_4875018	?	Abay Sisay et al	Addis Ababa University	CERI, Centre for Epidemic Response and Innvoation, Stellenbosch University and KRISP, KZN Research Innovation and Sequencing Platform, UKZN.	Africa
Fiji/FJ667/2021	EPI_ISL_4819972	?	Sahukhan et al	Fiji Centre for Communicable Disease Control	Microbiological Diagnostic Unit - Public Health Laboratory (MDU-PHL)	Oceania
Ethiopia/0893/2021	EPI_ISL_6166370	?	Atsbeha G Weldemariam et al	Ethiopian Public Health Institute	EPHI Pathogen Genomic Sequence Lab	Africa
Estonia/RC0013229/2021	EPI_ISL_3665847	?	Liidia Dotsenko et al.	Synlab Eesti OÜ	1. Laboratory of Communicable Diseases (Estonia); 2. Eurofins Genomics Europe Sequencing GmbH	Europe
Estonia/16837558/2021	EPI_ISL_3025729	?	Liidia Dotsenko et al.	Synlab Eesti OÜ	1. Laboratory of Communicable Diseases (Estonia); 2. Eurofins Genomics Europe Sequencing GmbH	Europe
Finland/6314/2021	EPI_ISL_2608745	?	Teemu Smura et al	Department of Virology and Immunology, University of Helsinki and Helsinki University Hospital, Huslab Finland	Department of Virology, Faculty of Medicine, University of Helsinki, Helsinki, Finland	Europe
Estonia/Cov11107/2021	EPI_ISL_2642183	OU277512.1	Radko Avi et al	SYNLAB Eesti OÜ	Department of Microbiology, Institute of Biomedicine and Translational Medicine, University of Tartu	Europe
Finland/53HEL/2020	EPI_ISL_738134	?	Teemu Smura et al	Department of Virology and Immunology, University of Helsinki and Helsinki University Hospital, Huslab Finland	Department of Virology, Faculty of Medicine, University of Helsinki, Helsinki, Finland	Europe
Estonia/Cov11433/2021	EPI_ISL_2642926	OU278212.1	Radko Avi et al	SYNLAB Eesti OÜ	Department of Microbiology, Institute of Biomedicine and Translational Medicine, University of Tartu	Europe
Fiji/FJ063/2021	EPI_ISL_4819990	?	Sahukhan et al	Fiji Centre for Communicable Disease Control	Microbiological Diagnostic Unit - Public Health Laboratory (MDU-PHL)	Oceania
Ethiopia/ICGEB-S4/2021	EPI_ISL_1897884	?	Molalegne Bitew et al	Ethiopian Biotechnology Institute (EBTI)	International Centre for Genetic Engineering and Biotechnology (ICGEB) and ARGO Open Lab for Genome Sequencing	Africa
Eswatini/N10419/2021	EPI_ISL_9438962	?	Maphalala G et al	Piggs Peak Government Hospital	National Institute for Communicable Diseases of the National Health Laboratory Service	Africa
Estonia/16843532/2021	EPI_ISL_3506092	?	Liidia Dotsenko et al.	Synlab Eesti OÜ	1. Laboratory of Communicable Diseases (Estonia); 2. Eurofins Genomics Europe Sequencing GmbH	Europe
Fiji/FJ663/2020	EPI_ISL_4819964	?	Sahukhan et al	Fiji Centre for Communicable Disease Control	Microbiological Diagnostic Unit - Public Health Laboratory (MDU-PHL)	Oceania
Ethiopia/CERI-KRISP-K024800/2021	EPI_ISL_4875010	?	Abay Sisay et al	Addis Ababa University	CERI, Centre for Epidemic Response and Innvoation, Stellenbosch University and KRISP, KZN Research Innovation and Sequencing Platform, UKZN.	Africa
Ethiopia/CERI-KRISP-K024807/2021	EPI_ISL_4875023	?	Abay Sisay et al	Addis Ababa University	CERI, Centre for Epidemic Response and Innvoation, Stellenbosch University and KRISP, KZN Research Innovation and Sequencing Platform, UKZN.	Africa
Finland/THL-202117221/2021	EPI_ISL_2363992	?	Soile Blomqvist et al	TYKS, Kliininen mikrobiologia	Expert Microbiology, National Institute for Health and Welfare	Europe
Ethiopia/ICGEB-S9/2021	EPI_ISL_1899281	?	Molalegne Bitew et al	Ethiopian Biotechnology Institute (EBTI)	International Centre for Genetic Engineering and Biotechnology (ICGEB) and ARGO Open Lab for Genome Sequencing	Africa
Ethiopia/CERI-KRISP-K024726/2021	EPI_ISL_4474377	?	Abay Sisay et al	Addis Ababa University	CERI, Centre for Epidemic Response and Innovation	Africa
Estonia/Cov7264/2021	EPI_ISL_2642790	OU278691.1	Radko Avi et al	SYNLAB Eesti OÜ	Department of Microbiology, Institute of Biomedicine and Translational Medicine, University of Tartu	Europe
Finland/6062/2021	EPI_ISL_2609016	?	Teemu Smura et al	Department of Virology and Immunology, University of Helsinki and Helsinki University Hospital, Huslab Finland	Department of Virology, Faculty of Medicine, University of Helsinki, Helsinki, Finland	Europe
Estonia/C150948/2021	EPI_ISL_3505896	?	Liidia Dotsenko et al.	Synlab Eesti OÜ	1. Laboratory of Communicable Diseases (Estonia); 2. Eurofins Genomics Europe Sequencing GmbH	Europe
Finland/THL-202122829/2021	EPI_ISL_4235907	?	Soile Blomqvist et al	Fimlab Laboratoriot Oy Tampere	Expert Microbiology, National Institute for Health and Welfare	Europe
Finland/THL-202122867/2021	EPI_ISL_4235910	?	Soile Blomqvist et al	Fimlab Laboratoriot Oy Tampere	Expert Microbiology, National Institute for Health and Welfare	Europe
Finland/THL-202109336/2021	EPI_ISL_2506335	?	Soile Blomqvist et al	Fimlab Laboratoriot Oy Tampere	Expert Microbiology, National Institute for Health and Welfare	Europe
Finland/THL-202101824/2021	EPI_ISL_2590298	?	Soile Blomqvist et al	Fimlab Laboratoriot Oy Tampere	Expert Microbiology, National Institute for Health and Welfare	Europe
Estonia/16177403/2021	EPI_ISL_1319426	?	Liidia Dotsenko et al.	Synlab Eesti OÜ	1. Laboratory of Communicable Diseases (Estonia); 2. Eurofins Genomics Europe Sequencing GmbH	Europe
Estonia/Cov7707/2020	EPI_ISL_2642758	OU278383.1	Radko Avi et al	SYNLAB Eesti OÜ	Department of Microbiology, Institute of Biomedicine and Translational Medicine, University of Tartu	Europe
Finland/THL-202121436/2021	EPI_ISL_3020947	?	Soile Blomqvist et al	Fimlab Laboratoriot Oy Tampere	Expert Microbiology, National Institute for Health and Welfare	Europe
Estonia/15673423/2021	EPI_ISL_1138573	?	Liidia Dotsenko et al	SYNLAB Eesti OÜ	1. Laboratory of Communicable Diseases (Estonia); 2. Eurofins Genomics Europe Sequencing GmbH	Europe
Finland/6063/2021	EPI_ISL_2609017	?	Teemu Smura et al	Department of Virology and Immunology, University of Helsinki and Helsinki University Hospital, Huslab Finland	Department of Virology, Faculty of Medicine, University of Helsinki, Helsinki, Finland	Europe
Estonia/Cov7268/2021	EPI_ISL_2642788	OU278417.1	Radko Avi et al	SYNLAB Eesti OÜ	Department of Microbiology, Institute of Biomedicine and Translational Medicine, University of Tartu	Europe
Eswatini/N10420/2021	EPI_ISL_9438963	?	Maphalala G et al	Piggs Peak Government Hospital	National Institute for Communicable Diseases of the National Health Laboratory Service	Africa
Estonia/Cov7706/2020	EPI_ISL_2642759	OU278358.1	Radko Avi et al	SYNLAB Eesti OÜ	Department of Microbiology, Institute of Biomedicine and Translational Medicine, University of Tartu	Europe
Fiji/FJ665/2021	EPI_ISL_4819971	?	Sahukhan et al	Fiji Centre for Communicable Disease Control	Microbiological Diagnostic Unit - Public Health Laboratory (MDU-PHL)	Oceania
England/QEUH-B8143D/2020	EPI_ISL_668349	OD898162.1	Harper VanSteenhouse et al	Lighthouse Lab in Glasgow	Wellcome Sanger Institute for the COVID-19 Genomics UK (COG-UK) Consortium	Europe
Finland/THL-202106464/2021	EPI_ISL_2505575	?	Soile Blomqvist et al	Islab, Pohjois-Savon aluelaboratorio	Expert Microbiology, National Institute for Health and Welfare	Europe
Estonia/16581017/2021	EPI_ISL_3506007	?	Liidia Dotsenko et al.	Synlab Eesti OÜ	1. Laboratory of Communicable Diseases (Estonia); 2. Eurofins Genomics Europe Sequencing GmbH	Europe
Estonia/15620949/2021	EPI_ISL_1259127	?	Liidia Dotsenko et al.	Synlab Eesti OÜ	1. Laboratory of Communicable Diseases (Estonia); 2. Eurofins Genomics Europe Sequencing GmbH	Europe
Ethiopia/CERI-KRISP-K024743/2021	EPI_ISL_4874926	?	Abay Sisay et al	Addis Ababa University	CERI, Centre for Epidemic Response and Innvoation, Stellenbosch University and KRISP, KZN Research Innovation and Sequencing Platform, UKZN.	Africa
Finland/7314/2021	EPI_ISL_3014559	?	Teemu Smura et al	Department of Virology and Immunology, University of Helsinki and Helsinki University Hospital, Huslab Finland	Department of Virology, Faculty of Medicine, University of Helsinki, Helsinki, Finland	Europe
Estonia/149143/2021	EPI_ISL_1101253	?	Liidia Dotsenko et al	Laboratory of Communicable Diseases	Laboratory of Communicable Diseases	Europe
England/QEUH-CC7C23/2020	EPI_ISL_760304	OD913422.1	Harper VanSteenhouse et al	Lighthouse Lab in Glasgow	Wellcome Sanger Institute for the COVID-19 Genomics UK (COG-UK) Consortium	Europe
Finland/THL-202117301/2021	EPI_ISL_2644860	?	Soile Blomqvist et al	Fimlab Laboratoriot Oy Tampere	Expert Microbiology, National Institute for Health and Welfare	Europe
Estonia/15620482/2021	EPI_ISL_1470002	?	Liidia Dotsenko et al.	Synlab Eesti OÜ	1. Laboratory of Communicable Diseases (Estonia); 2. Eurofins Genomics Europe Sequencing GmbH	Europe
Ethiopia/7631/2021	EPI_ISL_6166385	?	Atsbeha G Weldemariam et al	Ethiopian Public Health Institute	EPHI Pathogen Genomic Sequence Lab	Africa
Europe/France/ARA-CHUST-GIMAP-10/2020	EPI_ISL_1785554	?	Sylvie Pillet et al	Infectious Agents & Hygiene	GIMAP and Virpath teams-CIRI	Europe
Estonia/16783570/2021	EPI_ISL_2546938	?	Liidia Dotsenko et al.	Synlab Eesti OÜ	1. Laboratory of Communicable Diseases (Estonia); 2. Eurofins Genomics Europe Sequencing GmbH	Europe
England/QEUH-A01621/2020	EPI_ISL_679990	?	Thushan de Silva et al	Virology Department, Sheffield Teaching Hospitals NHS Foundation Trust/Department of Infection, Immunity and Cardiovascular Disease, The Medical School, University of Sheffield	COVID-19 Genomics UK (COG-UK) Consortium	Europe
Estonia/Cov11373/2021	EPI_ISL_2642974	OU278196.1	Radko Avi et al	SYNLAB Eesti OÜ	Department of Microbiology, Institute of Biomedicine and Translational Medicine, University of Tartu	Europe
Finland/THL-202119410/2021	EPI_ISL_3020844	?	Soile Blomqvist et al	Fimlab Laboratoriot Oy Tampere	Expert Microbiology, National Institute for Health and Welfare	Europe
Finland/12522/2021	EPI_ISL_3644407	?	Teemu Smura et al	Department of Virology and Immunology, University of Helsinki and Helsinki University Hospital, Huslab Finland	Department of Virology, Faculty of Medicine, University of Helsinki, Helsinki, Finland	Europe
Finland/7300/2021	EPI_ISL_3014516	?	Teemu Smura et al	Department of Virology and Immunology, University of Helsinki and Helsinki University Hospital, Huslab Finland	Department of Virology, Faculty of Medicine, University of Helsinki, Helsinki, Finland	Europe
Eswatini/N10421/2021	EPI_ISL_9438964	?	Maphalala G et al	Piggs Peak Government Hospital	National Institute for Communicable Diseases of the National Health Laboratory Service	Africa
Estonia/Cov7702/2020	EPI_ISL_2642762	OU278362.1	Radko Avi et al	SYNLAB Eesti OÜ	Department of Microbiology, Institute of Biomedicine and Translational Medicine, University of Tartu	Europe
Estonia/RC0007452/2021	EPI_ISL_3087650	?	Liidia Dotsenko et al.	Synlab Eesti OÜ	1. Laboratory of Communicable Diseases (Estonia); 2. Eurofins Genomics Europe Sequencing GmbH	Europe
Finland/HEL4-32/2020	EPI_ISL_833201	?	Teemu Smura et al	Department of Virology and Immunology, University of Helsinki and Helsinki University Hospital, Huslab Finland	Department of Virology, Faculty of Medicine, University of Helsinki, Helsinki, Finland	Europe
Finland/7318/2021	EPI_ISL_3014562	?	Teemu Smura et al	Department of Virology and Immunology, University of Helsinki and Helsinki University Hospital, Huslab Finland	Department of Virology, Faculty of Medicine, University of Helsinki, Helsinki, Finland	Europe
Ethiopia/11684/2021	EPI_ISL_6166322	?	Atsbeha G Weldemariam et al	Ethiopian Public Health Institute	EPHI Pathogen Genomic Sequence Lab and KEMRI-Wellcome Trust Research Programme	Africa
EquatorialGuinea/93096/2021	EPI_ISL_1673324	?	Salome Hosch et al	Laboratorio de Investigaciones de Baney	Swiss Tropical and Public Health Institute	Africa
Finland/HEL4-26/2020	EPI_ISL_833217	?	Teemu Smura et al	Department of Virology and Immunology, University of Helsinki and Helsinki University Hospital, Huslab Finland	Department of Virology, Faculty of Medicine, University of Helsinki, Helsinki, Finland	Europe
Finland/1919/2021	EPI_ISL_1842566	?	Teemu Smura et al	Department of Virology and Immunology, University of Helsinki and Helsinki University Hospital, Huslab Finland	Department of Virology, Faculty of Medicine, University of Helsinki, Helsinki, Finland	Europe
Estonia/Cov11334/2021	EPI_ISL_2643010	OU278279.1	Radko Avi et al	SYNLAB Eesti OÜ	Department of Microbiology, Institute of Biomedicine and Translational Medicine, University of Tartu	Europe
Finland/3519/2021	EPI_ISL_2604453	?	Teemu Smura et al	Department of Virology and Immunology, University of Helsinki and Helsinki University Hospital, Huslab Finland	Department of Virology, Faculty of Medicine, University of Helsinki, Helsinki, Finland	Europe
Estonia/RC0014499/2021	EPI_ISL_3665851	?	Liidia Dotsenko et al.	Synlab Eesti OÜ	1. Laboratory of Communicable Diseases (Estonia); 2. Eurofins Genomics Europe Sequencing GmbH	Europe
Ethiopia/CERI-KRISP-K024797/2021	EPI_ISL_4875004	?	Abay Sisay et al	Addis Ababa University	CERI, Centre for Epidemic Response and Innvoation, Stellenbosch University and KRISP, KZN Research Innovation and Sequencing Platform, UKZN.	Africa
Ethiopia/664/2021	EPI_ISL_6166378	?	Atsbeha G Weldemariam et al	Ethiopian Public Health Institute	EPHI Pathogen Genomic Sequence Lab	Africa
Eswatini/N10446/2021	EPI_ISL_9438984	?	Maphalala G et al	Lifespan Diagnostics	National Institute for Communicable Diseases of the National Health Laboratory Service	Africa
Estonia/RC0008742/2021	EPI_ISL_3087668	?	Liidia Dotsenko et al.	Synlab Eesti OÜ	1. Laboratory of Communicable Diseases (Estonia); 2. Eurofins Genomics Europe Sequencing GmbH	Europe
Estonia/Cov9912/2021	EPI_ISL_2642623	OU278506.1	Radko Avi et al	SYNLAB Eesti OÜ	Department of Microbiology, Institute of Biomedicine and Translational Medicine, University of Tartu	Europe
Estonia/Cov7565/2020	EPI_ISL_2642769	OU278386.1	Radko Avi et al	SYNLAB Eesti OÜ	Department of Microbiology, Institute of Biomedicine and Translational Medicine, University of Tartu	Europe
Estonia/C141362/2021	EPI_ISL_2788861	?	Liidia Dotsenko et al.	Synlab Eesti OÜ	1. Laboratory of Communicable Diseases (Estonia); 2. Eurofins Genomics Europe Sequencing GmbH	Europe
Finland/THL-202119245/2021	EPI_ISL_3020752	?	Soile Blomqvist et al	Fimlab Laboratoriot Oy Tampere	Expert Microbiology, National Institute for Health and Welfare	Europe
Ethiopia/11907/2021	EPI_ISL_6166364	?	Atsbeha G Weldemariam et al	Ethiopian Public Health Institute	EPHI Pathogen Genomic Sequence Lab and KEMRI-Wellcome Trust Research Programme	Africa
Finland/94HEL/2020	EPI_ISL_766026	?	Teemu Smura et al	Department of Virology and Immunology, University of Helsinki and Helsinki University Hospital, Huslab Finland	Department of Virology, Faculty of Medicine, University of Helsinki, Helsinki, Finland	Europe
Finland/12495/2021	EPI_ISL_3644409	?	Teemu Smura et al	Department of Virology and Immunology, University of Helsinki and Helsinki University Hospital, Huslab Finland	Department of Virology, Faculty of Medicine, University of Helsinki, Helsinki, Finland	Europe
Ethiopia/10082/2021	EPI_ISL_6166353	?	Atsbeha G Weldemariam et al	Ethiopian Public Health Institute	EPHI Pathogen Genomic Sequence Lab and KEMRI-Wellcome Trust Research Programme	Africa
Finland/7272/2021	EPI_ISL_3014546	?	Teemu Smura et al	Department of Virology and Immunology, University of Helsinki and Helsinki University Hospital, Huslab Finland	Department of Virology, Faculty of Medicine, University of Helsinki, Helsinki, Finland	Europe
Ethiopia/11658/2021	EPI_ISL_6166310	?	Atsbeha G Weldemariam et al	Ethiopian Public Health Institute	EPHI Pathogen Genomic Sequence Lab and KEMRI-Wellcome Trust Research Programme	Africa
Estonia/3621611-01/2021	EPI_ISL_3507188	?	Liidia Dotsenko et al.	Synlab Eesti OÜ	1. Laboratory of Communicable Diseases (Estonia); 2. Eurofins Genomics Europe Sequencing GmbH	Europe
Estonia/Cov11146/2021	EPI_ISL_2642155	OU278170.1	Radko Avi et al	SYNLAB Eesti OÜ	Department of Microbiology, Institute of Biomedicine and Translational Medicine, University of Tartu	Europe
Finland/HEL-19-V196/2021	EPI_ISL_1081965	?	Teemu Smura et al	Department of Virology and Immunology, University of Helsinki and Helsinki University Hospital, Huslab Finland	Department of Virology, Faculty of Medicine, University of Helsinki, Helsinki, Finland	Europe
Finland/95HEL/2020	EPI_ISL_766027	?	Teemu Smura et al	Department of Virology and Immunology, University of Helsinki and Helsinki University Hospital, Huslab Finland	Department of Virology, Faculty of Medicine, University of Helsinki, Helsinki, Finland	Europe
EquatorialGuinea/91597/2021	EPI_ISL_2002680	?	Salome Hosch et al	Laboratorio de Investigaciones de Baney	Swiss Tropical and Public Health Institute	Africa
Finland/THL-202101021/2021	EPI_ISL_2590019	?	Soile Blomqvist et al	Fimlab Laboratoriot Oy Tampere	Expert Microbiology, National Institute for Health and Welfare	Europe
Ethiopia/CERI-KRISP-K024788/2021	EPI_ISL_4874995	?	Abay Sisay et al	Addis Ababa University	CERI, Centre for Epidemic Response and Innvoation, Stellenbosch University and KRISP, KZN Research Innovation and Sequencing Platform, UKZN.	Africa
Estonia/Cov10854/2021	EPI_ISL_2642327	OU370609.1	Radko Avi et al	SYNLAB Eesti OÜ	Department of Microbiology, Institute of Biomedicine and Translational Medicine, University of Tartu	Europe
Estonia/15620668/2021	EPI_ISL_1470083	?	Liidia Dotsenko et al.	Synlab Eesti OÜ	1. Laboratory of Communicable Diseases (Estonia); 2. Eurofins Genomics Europe Sequencing GmbH	Europe
Fiji/FJ065/2021	EPI_ISL_4820027	?	Sahukhan et al	Fiji Centre for Communicable Disease Control	Microbiological Diagnostic Unit - Public Health Laboratory (MDU-PHL)	Oceania
Estonia/Cov10082/2021	EPI_ISL_2643449	OU277821.1	Radko Avi et al	SYNLAB Eesti OÜ	Department of Microbiology, Institute of Biomedicine and Translational Medicine, University of Tartu	Europe
Finland/THL-202119162/2021	EPI_ISL_3020692	?	Soile Blomqvist et al	SYNLAB Suomi	Expert Microbiology, National Institute for Health and Welfare	Europe
Ethiopia/KRISP-CERI-K024740/2021	EPI_ISL_4629088	?	Abay Sisay et al	Addis Ababa University	CERI, Centre for Epidemic Response and Innvoation, Stellenbosch University and KRISP, KZN Research Innovation and Sequencing Platform, UKZN.	Africa
Ethiopia/CERI-KRISP-K024740/2021	EPI_ISL_4874922	?	Abay Sisay et al	Addis Ababa University	CERI, Centre for Epidemic Response and Innvoation, Stellenbosch University and KRISP, KZN Research Innovation and Sequencing Platform, UKZN.	Africa
Estonia/17123880/2021	EPI_ISL_3506104	?	Liidia Dotsenko et al.	Synlab Eesti OÜ	1. Laboratory of Communicable Diseases (Estonia); 2. Eurofins Genomics Europe Sequencing GmbH	Europe
Estonia/Cov11295/2021	EPI_ISL_2642061	OU277605.1	Radko Avi et al	SYNLAB Eesti OÜ	Department of Microbiology, Institute of Biomedicine and Translational Medicine, University of Tartu	Europe
Finland/THL-202112238/2021	EPI_ISL_2508006	?	Soile Blomqvist et al	NordLab Oulu	Expert Microbiology, National Institute for Health and Welfare	Europe
Ethiopia/CERI-KRISP-K024733/2021	EPI_ISL_4874916	?	Abay Sisay et al	Addis Ababa University	CERI, Centre for Epidemic Response and Innvoation, Stellenbosch University and KRISP, KZN Research Innovation and Sequencing Platform, UKZN.	Africa
Finland/THL-202121588/2021	EPI_ISL_3230285	?	Soile Blomqvist et al	Fimlab Laboratoriot Oy Tampere	Expert Microbiology, National Institute for Health and Welfare	Europe
Finland/7265/2021	EPI_ISL_3014540	?	Teemu Smura et al	Department of Virology and Immunology, University of Helsinki and Helsinki University Hospital, Huslab Finland	Department of Virology, Faculty of Medicine, University of Helsinki, Helsinki, Finland	Europe
Finland/THL-202122815/2021	EPI_ISL_4235905	?	Soile Blomqvist et al	Fimlab Laboratoriot Oy Tampere	Expert Microbiology, National Institute for Health and Welfare	Europe
Finland/5282/2021	EPI_ISL_2258839	?	Teemu Smura et al	Department of Virology and Immunology, University of Helsinki and Helsinki University Hospital, Huslab Finland	Department of Virology, Faculty of Medicine, University of Helsinki, Helsinki, Finland	Europe
Finland/4627/2021	EPI_ISL_2030901	?	Teemu Smura et al	Department of Virology and Immunology, University of Helsinki and Helsinki University Hospital, Huslab Finland	Department of Virology, Faculty of Medicine, University of Helsinki, Helsinki, Finland	Europe
Estonia/RC0025881/2021	EPI_ISL_3506011	?	Liidia Dotsenko et al.	Synlab Eesti OÜ	1. Laboratory of Communicable Diseases (Estonia); 2. Eurofins Genomics Europe Sequencing GmbH	Europe
Finland/THL-202111565/2021	EPI_ISL_2507485	?	Soile Blomqvist et al	Islab, Pohjois-Savon aluelaboratorio	Expert Microbiology, National Institute for Health and Welfare	Europe
Finland/12945/2021	EPI_ISL_4093669	?	Teemu Smura et al	Department of Virology and Immunology, University of Helsinki and Helsinki University Hospital, Huslab Finland	Department of Virology, Faculty of Medicine, University of Helsinki, Helsinki, Finland	Europe
Finland/THL-202122490/2021	EPI_ISL_3832153	?	Soile Blomqvist et al	Fimlab Laboratoriot Oy Tampere	Expert Microbiology, National Institute for Health and Welfare	Europe
Estonia/Cov11403/2021	EPI_ISL_2642949	OU278254.1	Radko Avi et al	SYNLAB Eesti OÜ	Department of Microbiology, Institute of Biomedicine and Translational Medicine, University of Tartu	Europe
Finland/THL-202122794/2021	EPI_ISL_4235904	?	Soile Blomqvist et al	Fimlab Laboratoriot Oy Tampere	Expert Microbiology, National Institute for Health and Welfare	Europe
Finland/HEL-11-V20/2021	EPI_ISL_1279097	?	Teemu Smura et al	Department of Virology and Immunology, University of Helsinki and Helsinki University Hospital, Huslab Finland	Department of Virology, Faculty of Medicine, University of Helsinki, Helsinki, Finland	Europe
Ethiopia/11038/2021	EPI_ISL_6166340	?	Atsbeha G Weldemariam et al	Ethiopian Public Health Institute	EPHI Pathogen Genomic Sequence Lab and KEMRI-Wellcome Trust Research Programme	Africa
Estonia/Cov7278/2021	EPI_ISL_2642783	OU278396.1	Radko Avi et al	SYNLAB Eesti OÜ	Department of Microbiology, Institute of Biomedicine and Translational Medicine, University of Tartu	Europe
France/ARA-HCL021202397101/2021	EPI_ISL_6842893	?	Antonin Bal et al	CNR Virus des Infections Respiratoires - France SUD	CNR Virus des Infections Respiratoires - France SUD	Europe
France/ARA-CFD700000260236/2021	EPI_ISL_3718605	?	Bisseux Maxime et al	CDP COVID MONTLUCON	CHU Clermont-Ferrand, service de virologie	Europe
Finland/THL-202122904/2021	EPI_ISL_4235912	?	Soile Blomqvist et al	Islab, Pohjois-Karjalan aluelaboratorio	Expert Microbiology, National Institute for Health and Welfare	Europe
Finland/V944/2021	EPI_ISL_2608695	?	Teemu Smura et al	Department of Virology and Immunology, University of Helsinki and Helsinki University Hospital, Huslab Finland	Department of Virology, Faculty of Medicine, University of Helsinki, Helsinki, Finland	Europe
France/ARA-HCL021123756201/2021	EPI_ISL_3130167	?	Antonin Bal et al	LABORATOIRE MAYMAT	CNR Virus des Infections Respiratoires - France SUD	Europe
France/ARA-HCL021027821101/2021	EPI_ISL_1201829	?	Antonin Bal et al	BIOMNIS LYON	CNR Virus des Infections Respiratoires - France SUD	Europe
France/ARA-HCL021050619601/2021	EPI_ISL_1461020	?	Antonin Bal et al	CENTRE HOSPITALIER LUCIEN HUSSEL	CNR Virus des Infections Respiratoires - France SUD	Europe
France/ARA-SC2042/2020	EPI_ISL_900510	?	Antonin Bal et al	Laboratoire de virologie, CHU de Grenoble - CS 10217 - 38043 Grenoble cedex 9	CNR Virus des Infections Respiratoires - France SUD	Europe
France/ARA-HCL021203411101/2021	EPI_ISL_7204318	?	Antonin Bal et al	CNR Virus des Infections Respiratoires - France SUD	CNR Virus des Infections Respiratoires - France SUD	Europe
France/ARA-CFD210048308301/2021	EPI_ISL_3718572	?	Bisseux Maxime et al	HOPITAL DE MONTLUCON	CHU Clermont-Ferrand, service de virologie	Europe
France/ARA-HCL021228862101/2021	EPI_ISL_8669281	?	Antonin Bal et al	CNR Virus des Infections Respiratoires - France SUD	CNR Virus des Infections Respiratoires - France SUD	Europe
France/ARA-HCL021189735901/2021	EPI_ISL_6076460	?	Antonin Bal et al	CNR Virus des Infections Respiratoires - France SUD	CNR Virus des Infections Respiratoires - France SUD	Europe
France/ARA-CHUGA-1043654267/2021	EPI_ISL_2510174	?	Sylvie Larrat et al	CHUGA-IBP-laboratoire de Virologie	IBP-laboratoire de virologie	Europe
France/ARA-HCL021029933301/2021	EPI_ISL_1220212	?	Antonin Bal et al	BIOMNIS LYON	CNR Virus des Infections Respiratoires - France SUD	Europe
France/ARA-CHUGA-1124884989/2021	EPI_ISL_8871920	?	Sylvie Larrat et al	CHUGA-IBP-laboratoire de Virologie	IBP-laboratoire de virologie	Europe
France/ARA-HCL021062454301/2021	EPI_ISL_1695252	?	Antonin Bal et al	CENTRE HOSPITALIER ST JOSEPH ST LUC	CNR Virus des Infections Respiratoires - France SUD	Europe
France/ARA-HCL021127431101/2021	EPI_ISL_3130765	?	Antonin Bal et al	MIRIALIS CLUSES BECHET	CNR Virus des Infections Respiratoires - France SUD	Europe
Finland/VI13973/2021	EPI_ISL_5161155	?	Teemu Smura et al	Department of Virology and Immunology, University of Helsinki and Helsinki University Hospital, Huslab Finland	Department of Virology, Faculty of Medicine, University of Helsinki, Helsinki, Finland	Europe
France/ARA-CFD700000260317/2021	EPI_ISL_3915372	?	Bisseux Maxime et al	CDP COVID MONTLUCON	CHU Clermont-Ferrand, service de virologie	Europe
France/GES-CERBAHC-11738052/2021	EPI_ISL_7492124	?	Bénédicte Roquebert et al	LABORATOIRE B2A EPINAL SAUT-LE-CERF	CERBA HealthCare	Europe
France/GES-CERBAHC-12947140/2021	EPI_ISL_7977461	?	Bénédicte Roquebert et al	LABORATOIRE B2A EPINAL SAUT-LE-CERF	CERBA HealthCare	Europe
France/CVL-IPP10589/2021	EPI_ISL_2029762	?	Marion Barbet et al	Hospital	National Reference Center for Viruses of Respiratory Infections, Institut Pasteur, Paris	Europe
France/BRE-IPP03948/2020	EPI_ISL_1110412	?	Marion Barbet et al	Hopital	National Reference Center for Viruses of Respiratory Infections, Institut Pasteur, Paris	Europe
France/GES-HMN-21052270493/2021	EPI_ISL_2464997	?	Christophe Rodriguez et al	CH.R METZ THIONVILLE	Department of Virology, Henri Mondor University Hospital, Assistance Publique Hôpitaux de Paris, Université Paris-Est Créteil, INSERM U955	Europe
France/BRE-IPP03947/2020	EPI_ISL_1110411	?	Marion Barbet et al	Hopital	National Reference Center for Viruses of Respiratory Infections, Institut Pasteur, Paris	Europe
France/CVL-IPP13208/2021	EPI_ISL_2464234	?	Marion Barbet et al	Labo Analyses Med	National Reference Center for Viruses of Respiratory Infections, Institut Pasteur, Paris	Europe
France/BFC-HMN-22022100202/2022	EPI_ISL_10220359	?	Christophe Rodriguez et al	CH CHALON SUR SAONE	Department of Virology, Henri Mondor University Hospital, Assistance Publique Hôpitaux de Paris, Université Paris-Est Créteil, INSERM U955	Europe
France/GES-CERBAHC-12947147/2021	EPI_ISL_7977462	?	Bénédicte Roquebert et al	LABORATOIRE B2A EPINAL SAUT-LE-CERF	CERBA HealthCare	Europe
France/HDF-IPP10402/2022	EPI_ISL_10352747	?	Marion Barbet et al	Hopital	National Reference Center for Viruses of Respiratory Infections, Institut Pasteur, Paris	Europe
France/IDF-SC761/2020	EPI_ISL_768819	?	Antonin Bal et al	Laboratoire BPO-BIOEPINE	CNR Virus des Infections Respiratoires - France SUD	Europe
France/IDF-IPP14185/2021	EPI_ISL_2709290	?	Marion Barbet et al	Labo Analyses med	National Reference Center for Viruses of Respiratory Infections, Institut Pasteur, Paris	Europe
France/IDF-IPP14771/2021	EPI_ISL_2835860	?	Marion Barbet et al	Labo Analyses Med	National Reference Center for Viruses of Respiratory Infections, Institut Pasteur, Paris	Europe
France/IDF-IPP01411/2021	EPI_ISL_941083	?	Marion Barbet et al	Labo Analyses Med	National Reference Center for Viruses of Respiratory Infections, Institut Pasteur, Paris	Europe
France/HDF-CERBAHC-12995500/2021	EPI_ISL_8017148	?	Bénédicte Roquebert et al	GRPE HOSPIT. PUBLIC SUD DE L'OISE	CERBA HealthCare	Europe
France/IDF-IPP12157/2021	EPI_ISL_2293384	?	Marion Barbet et al	Hospital	National Reference Center for Viruses of Respiratory Infections, Institut Pasteur, Paris	Europe
France/IDF-IPP12880/2021	EPI_ISL_2464028	?	Marion Barbet et al	Hospital	National Reference Center for Viruses of Respiratory Infections, Institut Pasteur, Paris	Europe
France/HDF-IPP12203/2021	EPI_ISL_2374193	?	Marion Barbet et al	Labo Analyses Med	National Reference Center for Viruses of Respiratory Infections, Institut Pasteur, Paris	Europe
France/IDF-IPP04093/2021	EPI_ISL_1110940	?	Marion Barbet et al	Hopital	National Reference Center for Viruses of Respiratory Infections, Institut Pasteur, Paris	Europe
France/IdF-IPP14937/2021	EPI_ISL_2923171	?	Marion Barbet et al	Labo Analyses Med	National Reference Center for Viruses of Respiratory Infections, Institut Pasteur, Paris	Europe
France/IDF-HMN-21072080282/2021	EPI_ISL_2984117	?	Christophe Rodriguez et al	BIOMNIS EUROFINS IVRY	Department of Virology, Henri Mondor University Hospital, Assistance Publique Hôpitaux de Paris, Université Paris-Est Créteil, INSERM U955	Europe
France/IDF-HMN-21092160330/2021	EPI_ISL_5637763	?	Christophe Rodriguez et al	Biogroup Bio Lam-LCD Saint-Denis	Department of Virology, Henri Mondor University Hospital, Assistance Publique Hôpitaux de Paris, Université Paris-Est Créteil, INSERM U955	Europe
France/IDF-IPP00392/2021	EPI_ISL_883971	?	Marion Barbet et al	Labo Analyses med	National Reference Center for Viruses of Respiratory Infections, Institut Pasteur, Paris	Europe
France/IDF-IPP00402/2021	EPI_ISL_860852	?	Marion Barbet et al	Labo Analyses Med	National Reference Center for Viruses of Respiratory Infections, Institut Pasteur, Paris	Europe
France/HDF-IPP05329/2020	EPI_ISL_1381145	?	Marion Barbet et al	Hospital	National Reference Center for Viruses of Respiratory Infections, Institut Pasteur, Paris	Europe
France/IDF-APHP-HEGP-11-06-2131793381/2021	EPI_ISL_1501105	?	David Veyer et al	HEGP - Laboratoire de Virologie	HEGP - Laboratoire de Virologie	Europe
France/IDF-CERBAHC-11556424/2021	EPI_ISL_6917135	?	Bénédicte Roquebert et al	CERBALLIANCE PARIS ET IDF EST	CERBA HealthCare	Europe
France/IDF-CERBAHC-AH3KVTBGXJ-S21/2021	EPI_ISL_2421134	?	Emmanuel Lecorche et al	cerballiance-IDF	Cerba lab	Europe
France/IDF-IPP15464/2021	EPI_ISL_3031860	?	Marion Barbet et al	Labo Analyses Med	National Reference Center for Viruses of Respiratory Infections, Institut Pasteur, Paris	Europe
France/IDF-HMN-22032030371/2022	EPI_ISL_10898376	?	Christophe Rodriguez et al	GH A.CHENEVIER-H.MONDOR	Department of Virology, Henri Mondor University Hospital, Assistance Publique Hôpitaux de Paris, Université Paris-Est Créteil, INSERM U955	Europe
France/IDF-IPP06793/2021	EPI_ISL_1463484	?	Marion Barbet et al	Labo Analyses Med	National Reference Center for Viruses of Respiratory Infections, Institut Pasteur, Paris	Europe
France/IDF-IPP01576/2021	EPI_ISL_935616	?	Marion Barbet et al	Labo Analyses med	National Reference Center for Viruses of Respiratory Infections, Institut Pasteur, Paris	Europe
France/IDF-IPP16263/2021	EPI_ISL_3155000	?	Marion Barbet et al	Labo Analyses Med	National Reference Center for Viruses of Respiratory Infections, Institut Pasteur, Paris	Europe
France/IDF-112110084235/2021	EPI_ISL_9455778	?	Antoine Bridier-Nahmias et al	Hopital Bichat HOSPITALISATION DE SEMAINE RHUMATHOLOGIE	IAME UMR1137 Inserm, Université de Paris, Hôpital Bichat	Europe
France/IDF-IPP20894/2021	EPI_ISL_3690103	?	Marion Barbet et al	Labo Analyses Med	National Reference Center for Viruses of Respiratory Infections, Institut Pasteur, Paris	Europe
France/IDF-HMN-21062040279/2021	EPI_ISL_2637661	?	Christophe Rodriguez et al	GH A.CHENEVIER-H.MONDOR	Department of Virology, Henri Mondor University Hospital, Assistance Publique Hôpitaux de Paris, Université Paris-Est Créteil, INSERM U955	Europe
France/NOR_UCN_CHU-Caen_1083178876/2021	EPI_ISL_11036606	?	Justine ADNET et al	DYNAMICURE U1311 Inserm, Université de Caen Normandie / Laboratoire de Virologie, CHU de Caen	DYNAMICURE U1311 Inserm, Université de Caen Normandie / Laboratoire de Virologie, CHU de Caen	Europe
France/NOR_UCN_CHU-Caen_1063057970/2021	EPI_ISL_11036405	?	Justine ADNET et al	DYNAMICURE U1311 Inserm, Université de Caen Normandie / Laboratoire de Virologie, CHU de Caen	DYNAMICURE U1311 Inserm, Université de Caen Normandie / Laboratoire de Virologie, CHU de Caen	Europe
France/NOR_UCN_CHU-Caen_1093210220/2021	EPI_ISL_11036678	?	Justine ADNET et al	DYNAMICURE U1311 Inserm, Université de Caen Normandie / Laboratoire de Virologie, CHU de Caen	DYNAMICURE U1311 Inserm, Université de Caen Normandie / Laboratoire de Virologie, CHU de Caen	Europe
France/OCC-CHU-TLS-210891365601/2021	EPI_ISL_2381219	?	Latour J. et al	CH CAHORS	CHU Purpan - Laboratoire de Virologie - Institut Fédératif de Biologie	Europe
France/OCC-HCL021016433401/2021	EPI_ISL_1336570	?	Antonin Bal et al	CENTRE HOSPITALIER CAREMEAU	CNR Virus des Infections Respiratoires - France SUD	Europe
France/NAQ-LIM-CHU-PUCE-6-30/2020	EPI_ISL_13571181	?	S Alain et al	CHU Dupuytren Limoges	CHU Dupuytren Limoges	Europe
France/OCC-CHU-TLS-210341527401/2021	EPI_ISL_2351494	?	Latour J. et al	CHU Purpan - Laboratoire de Virologie - Institut Fédératif de Biologie	CHU Purpan - Laboratoire de Virologie - Institut Fédératif de Biologie	Europe
France/NOR-HMN-22052130184/2022	EPI_ISL_13328732	?	Christophe Rodriguez et al	CHU CAEN COTE DE NACRE	Department of Virology, Henri Mondor University Hospital, Assistance Publique Hôpitaux de Paris, Université Paris-Est Créteil, INSERM U955	Europe
France/OCC-CHU-TLS-210881488501/2021	EPI_ISL_2381198	?	Latour J. et al	CH CAHORS	CHU Purpan - Laboratoire de Virologie - Institut Fédératif de Biologie	Europe
Georgia/Tb-SNGS052/2021	EPI_ISL_1914599	?	Meri Pantsulaia et al	Department for Virology, Molecular Biology and Genome Research, R. G. Lugar Center for Public Health Research, National Center for Disease Control and Public Health (NCDC) of Georgia.	Department for Virology, Molecular Biology and Genome Research, R. G. Lugar Center for Public Health Research, National Center for Disease Control and Public Health (NCDC) of Georgia.	Asia
Gabon/4916/2021	EPI_ISL_8886295	OM732099.1	Sonia Etenna Lekana-Douki et al	Centre Interdisciplinaire de Recherches Médicales de Franceville (CIRMF)	Institut Hospitalo-Universitaire - Méditerranée Infection	Africa
Gabon/15679/2021	EPI_ISL_8886237	OM732038.1	Sonia Etenna Lekana-Douki et al	Centre Interdisciplinaire de Recherches Médicales de Franceville (CIRMF)	Institut Hospitalo-Universitaire - Méditerranée Infection	Africa
France/PAC-IHU-3962_Nano1/2020	EPI_ISL_2286796	?	Anthony LEVASSEUR et al	MEPHI, Aix Marseille University	MEPHI, Aix Marseille University	Europe
Georgia/Tb-SNGS685/2021	EPI_ISL_3997738	?	Giorgi Tomashvili et al	Department for Virology, Molecular Biology and Genome Research, R. G. Lugar Center for Public Health Research, National Center for Disease Control and Public Health (NCDC) of Georgia.	Department for Virology, Molecular Biology and Genome Research, R. G. Lugar Center for Public Health Research, National Center for Disease Control and Public Health (NCDC) of Georgia.	Asia
Gambia/13444/2021	EPI_ISL_6471605	?	Abdul Karim sesay et al	MRCG at LSHTM Genomics lab	MRCG at LSHTM Genomics lab	Africa
Georgia/Tb-sNGS172/2021	EPI_ISL_12708594	?	Giorgi Tomashvili et al	National Center for Disease Control and Public Health (NCDC) of Georgia.	Department for Virology, Molecular Biology and Genome Research, R. G. Lugar Center for Public Health Research, National Center for Disease Control and Public Health (NCDC) of Georgia.	Asia
Georgia/Tb-SNGS005/2021	EPI_ISL_1791032	?	Gvantsa Brachveli et al	Department for Virology, Molecular Biology and Genome Research, R. G. Lugar Center for Public Health Research, National Center for Disease Control and Public Health (NCDC) of Georgia.	Department for Virology, Molecular Biology and Genome Research, R. G. Lugar Center for Public Health Research, National Center for Disease Control and Public Health (NCDC) of Georgia.	Asia
Georgia/Tb-SNGS071/2021	EPI_ISL_1914785	?	Giorgi Gogoladze et al	Department for Virology, Molecular Biology and Genome Research, R. G. Lugar Center for Public Health Research, National Center for Disease Control and Public Health (NCDC) of Georgia.	Department for Virology, Molecular Biology and Genome Research, R. G. Lugar Center for Public Health Research, National Center for Disease Control and Public Health (NCDC) of Georgia.	Asia
Georgia/Tb-SNGS057/2021	EPI_ISL_1914603	?	Gvantsa Brachveli et al	Department for Virology, Molecular Biology and Genome Research, R. G. Lugar Center for Public Health Research, National Center for Disease Control and Public Health (NCDC) of Georgia.	Department for Virology, Molecular Biology and Genome Research, R. G. Lugar Center for Public Health Research, National Center for Disease Control and Public Health (NCDC) of Georgia.	Asia
Gabon/21363/2021	EPI_ISL_8886244	OM732045.1	Sonia Etenna Lekana-Douki et al	Centre Interdisciplinaire de Recherches Médicales de Franceville (CIRMF)	Institut Hospitalo-Universitaire - Méditerranée Infection	Africa
Germany/BE-ChVir-LB-210212-44267/2021	EPI_ISL_1989670	?	Peter Menzel et al	Labor Berlin Charité Vivantes GmbH / Institut für Virologie	Charité Universitätsmedizin Berlin, Institut für Virologie/Labor Berlin	Europe
Gabon/CERMEL-DD0134/2021	EPI_ISL_2434975	?	Gédéon Prince Manouana et al	Centre de Recherches Médicales de Lambaréné (CERMEL)	Centre de Recherches Médicales de Lambaréné (CERMEL)	Africa
France/PAC-IHU-5137-N1/2021	EPI_ISL_2036667	?	Anthony LEVASSEUR et al	MEPHI, Aix Marseille University	MEPHI, Aix Marseille University	Europe
Gabon/AA0793/2021	EPI_ISL_11522540	?	Haruka Abe et al	Centre de Recherches Medicales de Lambarene	Department of Emerging Infectious Diseases, Institute of Tropical Medicine, Nagasaki University	Africa
Gabon/12929/2021	EPI_ISL_8886210	OM732013.1	Sonia Etenna Lekana-Douki et al	Centre Interdisciplinaire de Recherches Médicales de Franceville (CIRMF)	Institut Hospitalo-Universitaire - Méditerranée Infection	Africa
Gabon/14698-19B/2021	EPI_ISL_8886263	OM732064.1	Sonia Etenna Lekana-Douki et al	Centre Interdisciplinaire de Recherches Médicales de Franceville (CIRMF)	Institut Hospitalo-Universitaire - Méditerranée Infection	Africa
France/PAC-IHU-075968-N1/2020	EPI_ISL_14051501	?	Pierre Edouard Fournier et al	IHU Marseille	IHU Marseille	Europe
Georgia/Tb-SNGS459/2021	EPI_ISL_3804072	?	Giorgi Gogoladze et al	Department for Virology, Molecular Biology and Genome Research, R. G. Lugar Center for Public Health Research, National Center for Disease Control and Public Health (NCDC) of Georgia.	Department for Virology, Molecular Biology and Genome Research, R. G. Lugar Center for Public Health Research, National Center for Disease Control and Public Health (NCDC) of Georgia.	Asia
Germany/BE-ChVir-LB-210226-44279/2021	EPI_ISL_1989450	?	Peter Menzel et al	Labor Berlin Charité Vivantes GmbH / Institut für Virologie	Charité Universitätsmedizin Berlin, Institut für Virologie/Labor Berlin	Europe
Georgia/Tb-SNGS384/2021	EPI_ISL_3209094	?	Giorgi Gogoladze et al	Department for Virology, Molecular Biology and Genome Research, R. G. Lugar Center for Public Health Research, National Center for Disease Control and Public Health (NCDC) of Georgia.	Department for Virology, Molecular Biology and Genome Research, R. G. Lugar Center for Public Health Research, National Center for Disease Control and Public Health (NCDC) of Georgia.	Asia
France/PAC-IHU-3957_Nano1/2020	EPI_ISL_2286836	?	Anthony LEVASSEUR et al	MEPHI, Aix Marseille University	MEPHI, Aix Marseille University	Europe
Gambia/PF6144/2021	EPI_ISL_6471606	?	Abdul Karim sesay et al	MRCG at LSHTM Genomics lab	MRCG at LSHTM Genomics lab	Africa
Georgia/Tb-SNGS072/2021	EPI_ISL_1914938	?	Meri Pantsulaia et al	Department for Virology, Molecular Biology and Genome Research, R. G. Lugar Center for Public Health Research, National Center for Disease Control and Public Health (NCDC) of Georgia.	Department for Virology, Molecular Biology and Genome Research, R. G. Lugar Center for Public Health Research, National Center for Disease Control and Public Health (NCDC) of Georgia.	Asia
Gabon/18620/2021	EPI_ISL_3356558	?	Lekana-Douki et al	Centre Interdisciplinaire de Recherches Médicales de Franceville	Centre Interdisciplinaire de Recherches Médicales de Franceville	Africa
Georgia/Tb-SNGS049/2021	EPI_ISL_1914425	?	Giorgi Gogoladze et al	Department for Virology, Molecular Biology and Genome Research, R. G. Lugar Center for Public Health Research, National Center for Disease Control and Public Health (NCDC) of Georgia.	Department for Virology, Molecular Biology and Genome Research, R. G. Lugar Center for Public Health Research, National Center for Disease Control and Public Health (NCDC) of Georgia.	Asia
Gambia/15248/2021	EPI_ISL_2941560	?	Abdul Karim sesay et al	MRCG at LSHTM Genomics lab	MRCG at LSHTM Genomics lab	Africa
France/PAC-IHU-5141-N1/2021	EPI_ISL_2036711	?	Anthony LEVASSEUR et al	MEPHI, Aix Marseille University	MEPHI, Aix Marseille University	Europe
Georgia/Tb-SNGS069/2021	EPI_ISL_1914783	?	Meri Pantsulaia et al	Department for Virology, Molecular Biology and Genome Research, R. G. Lugar Center for Public Health Research, National Center for Disease Control and Public Health (NCDC) of Georgia.	Department for Virology, Molecular Biology and Genome Research, R. G. Lugar Center for Public Health Research, National Center for Disease Control and Public Health (NCDC) of Georgia.	Asia
Gambia/PF8136/2021	EPI_ISL_6471622	?	Abdul Karim sesay et al	MRCG at LSHTM Genomics lab	MRCG at LSHTM Genomics lab	Africa
Gabon/DD0549/2021	EPI_ISL_11522624	?	Haruka Abe et al	Centre de Recherches Medicales de Lambarene	Department of Emerging Infectious Diseases, Institute of Tropical Medicine, Nagasaki University	Africa
Gabon/CERMEL-Y0788/2021	EPI_ISL_2036201	?	Gédéon Prince Manouana et al	Centre de Recherches Médicales de Lambaréné (CERMEL)	Centre de Recherches Médicales de Lambaréné (CERMEL)	Africa
Georgia/Tb-RNGS041/2021	EPI_ISL_3098703	?	Giorgi Tomashvili et al	Department for Virology, Molecular Biology and Genome Research, R. G. Lugar Center for Public Health Research, National Center for Disease Control and Public Health (NCDC) of Georgia.	Department for Virology, Molecular Biology and Genome Research, R. G. Lugar Center for Public Health Research, National Center for Disease Control and Public Health (NCDC) of Georgia.	Asia
Gambia/14925/2021	EPI_ISL_2941573	?	Abdul Karim sesay et al	MRCG at LSHTM Genomics lab	MRCG at LSHTM Genomics lab	Africa
Gabon/13171/2021	EPI_ISL_8886213	OM732016.1	Sonia Etenna Lekana-Douki et al	Centre Interdisciplinaire de Recherches Médicales de Franceville (CIRMF)	Institut Hospitalo-Universitaire - Méditerranée Infection	Africa
France/PAC-IHU-5148-N1/2021	EPI_ISL_2036661	?	Anthony LEVASSEUR et al	MEPHI, Aix Marseille University	MEPHI, Aix Marseille University	Europe
Gambia/024461/2021	EPI_ISL_2142748	?	Abdul Karim sesay et al	MRCG at LSHTM Genomics lab	MRCG at LSHTM Genomics lab	Africa
Gabon/13134/2021	EPI_ISL_8886212	OM732015.1	Sonia Etenna Lekana-Douki et al	Centre Interdisciplinaire de Recherches Médicales de Franceville (CIRMF)	Institut Hospitalo-Universitaire - Méditerranée Infection	Africa
France/PAC-SC2101/2020	EPI_ISL_900514	?	Antonin Bal et al	Biolittoral	CNR Virus des Infections Respiratoires - France SUD	Europe
France/PAC-IHU-5143-N1/2021	EPI_ISL_2036703	?	Anthony LEVASSEUR et al	MEPHI, Aix Marseille University	MEPHI, Aix Marseille University	Europe
Gabon/13406/2021	EPI_ISL_8886217	OM732019.1	Sonia Etenna Lekana-Douki et al	Centre Interdisciplinaire de Recherches Médicales de Franceville (CIRMF)	Institut Hospitalo-Universitaire - Méditerranée Infection	Africa
Gambia/15061/2021	EPI_ISL_2941575	?	Abdul Karim sesay et al	MRCG at LSHTM Genomics lab	MRCG at LSHTM Genomics lab	Africa
France/PAC-IHU-3962-Nano1/2020	EPI_ISL_1656557	?	Anthony LEVASSEUR et al	MEPHI, Aix Marseille University	MEPHI, Aix Marseille University	Europe
Georgia/Tb-SNGS430/2021	EPI_ISL_3804077	?	Giorgi Gogoladze et al	Department for Virology, Molecular Biology and Genome Research, R. G. Lugar Center for Public Health Research, National Center for Disease Control and Public Health (NCDC) of Georgia.	Department for Virology, Molecular Biology and Genome Research, R. G. Lugar Center for Public Health Research, National Center for Disease Control and Public Health (NCDC) of Georgia.	Asia
Gambia/PF6139/2021	EPI_ISL_8363767	?	Abdul Karim sesay et al	MRCG at LSHTM Genomics lab	MRCG at LSHTM Genomics lab	Africa
France/PAC-IHU-57242_Nova2/2020	EPI_ISL_8709909	ON271428.1	Anthony Levasseur et al	MEPHI, Aix Marseille University	MEPHI, Aix Marseille University	Europe
Georgia/Tb-SNGS050/2021	EPI_ISL_1914576	?	Ana Papkiauri et al	Department for Virology, Molecular Biology and Genome Research, R. G. Lugar Center for Public Health Research, National Center for Disease Control and Public Health (NCDC) of Georgia.	Department for Virology, Molecular Biology and Genome Research, R. G. Lugar Center for Public Health Research, National Center for Disease Control and Public Health (NCDC) of Georgia.	Asia
Georgia/Tb-SNGS009/2021	EPI_ISL_1914386	?	Meri Pantsulaia et al	Department for Virology, Molecular Biology and Genome Research, R. G. Lugar Center for Public Health Research, National Center for Disease Control and Public Health (NCDC) of Georgia.	Department for Virology, Molecular Biology and Genome Research, R. G. Lugar Center for Public Health Research, National Center for Disease Control and Public Health (NCDC) of Georgia.	Asia
Georgia/Tb-SNGS693/2021	EPI_ISL_3997740	?	Giorgi Tomashvili et al	Department for Virology, Molecular Biology and Genome Research, R. G. Lugar Center for Public Health Research, National Center for Disease Control and Public Health (NCDC) of Georgia.	Department for Virology, Molecular Biology and Genome Research, R. G. Lugar Center for Public Health Research, National Center for Disease Control and Public Health (NCDC) of Georgia.	Asia
Gabon/DD0134/2021	EPI_ISL_11522546	?	Haruka Abe et al	Centre de Recherches Medicales de Lambarene	Department of Emerging Infectious Diseases, Institute of Tropical Medicine, Nagasaki University	Africa
Gabon/JE08/2021	EPI_ISL_1760556	?	Haruka Abe et al	Centre Hospitalier Universitaire Mère-Enfant, Fondation Jeanne Ebori (CHUMEFJE)	Centre de recherches médicales de Lambaréné (CERMEL)	Africa
Georgia/Tb-sNGS1026/2021	EPI_ISL_8885108	?	Giorgi Tomashvili et al	Department for Virology, Molecular Biology and Genome Research, R. G. Lugar Center for Public Health Research, National Center for Disease Control and Public Health (NCDC) of Georgia.	Department for Virology, Molecular Biology and Genome Research, R. G. Lugar Center for Public Health Research, National Center for Disease Control and Public Health (NCDC) of Georgia.	Asia
Georgia/Tb-SNGS2045/2021	EPI_ISL_7814118	?	Giorgi Tomashvili et al	Department for Virology, Molecular Biology and Genome Research, R. G. Lugar Center for Public Health Research, National Center for Disease Control and Public Health (NCDC) of Georgia.	Department for Virology, Molecular Biology and Genome Research, R. G. Lugar Center for Public Health Research, National Center for Disease Control and Public Health (NCDC) of Georgia.	Asia
Georgia/Tb-sNGS420/2021	EPI_ISL_8885107	?	Giorgi Tomashvili et al	Department for Virology, Molecular Biology and Genome Research, R. G. Lugar Center for Public Health Research, National Center for Disease Control and Public Health (NCDC) of Georgia.	Department for Virology, Molecular Biology and Genome Research, R. G. Lugar Center for Public Health Research, National Center for Disease Control and Public Health (NCDC) of Georgia.	Asia
France/PAC-IHU-57596_Nova1/2021	EPI_ISL_8709905	ON271429.1	Anthony Levasseur et al	MEPHI, Aix Marseille University	MEPHI, Aix Marseille University	Europe
Georgia/Tb-SNGS030/2021	EPI_ISL_1914423	?	Giorgi Tomashvili et al	Megalab, Molecular and Cytogenetics Diagnostics	Department for Virology, Molecular Biology and Genome Research, R. G. Lugar Center for Public Health Research, National Center for Disease Control and Public Health (NCDC) of Georgia.	Asia
Gabon/CERMEL-JJ0691/2021	EPI_ISL_5031219	?	Moustapha Nzamba Maloum et al	Centre de Recherches Médicales de Lambaréné	Centre de Recherches Médicales de Lambaréné	Africa
Gabon/AP360/2020	EPI_ISL_1760554	?	Haruka Abe et al	Laboratoire Professeur Daniel GAHOUMA (LPDG)	Centre de recherches médicales de Lambaréné (CERMEL)	Africa
Gambia/13547/2021	EPI_ISL_6471608	?	Abdul Karim sesay et al	MRCG at LSHTM Genomics lab	MRCG at LSHTM Genomics lab	Africa
Georgia/Tb-SNGS014/2021	EPI_ISL_1914937	?	Giorgi Tomashvili et al	Department for Virology, Molecular Biology and Genome Research, R. G. Lugar Center for Public Health Research, National Center for Disease Control and Public Health (NCDC) of Georgia.	Department for Virology, Molecular Biology and Genome Research, R. G. Lugar Center for Public Health Research, National Center for Disease Control and Public Health (NCDC) of Georgia.	Asia
Gambia/3930/2021	EPI_ISL_915421	?	Abdul Karim sesay et al	MRCG at LSHTM Genomics lab	MRCG at LSHTM Genomics lab	Africa
Gabon/DD0337/2021	EPI_ISL_11522547	?	Haruka Abe et al	Centre de Recherches Medicales de Lambarene	Department of Emerging Infectious Diseases, Institute of Tropical Medicine, Nagasaki University	Africa
France/PAC-IHU-57780_Nova1/2022	EPI_ISL_8709910	ON271446.1	Anthony Levasseur et al	MEPHI, Aix Marseille University	MEPHI, Aix Marseille University	Europe
Georgia/Tb-SNGS704/2021	EPI_ISL_3997830	?	Giorgi Tomashvili et al	Department for Virology, Molecular Biology and Genome Research, R. G. Lugar Center for Public Health Research, National Center for Disease Control and Public Health (NCDC) of Georgia.	Department for Virology, Molecular Biology and Genome Research, R. G. Lugar Center for Public Health Research, National Center for Disease Control and Public Health (NCDC) of Georgia.	Asia
France/un-01-0369-d3/2022	EPI_ISL_13478525	?	Antoine Bridier-Nahmias et al	Assistance Publique - Hôpitaux de Paris (AP-HP) Bichat-Claude Bernard	Assistance Publique - Hôpitaux de Paris (AP-HP) Bichat-Claude Bernard	Europe
Georgia/Tb-SNGS2046/2021	EPI_ISL_7814119	?	Giorgi Tomashvili et al	Department for Virology, Molecular Biology and Genome Research, R. G. Lugar Center for Public Health Research, National Center for Disease Control and Public Health (NCDC) of Georgia.	Department for Virology, Molecular Biology and Genome Research, R. G. Lugar Center for Public Health Research, National Center for Disease Control and Public Health (NCDC) of Georgia.	Asia
Georgia/Tb-SNGS450/2021	EPI_ISL_4109492	?	Giorgi Tomashvili et al	Department for Virology, Molecular Biology and Genome Research, R. G. Lugar Center for Public Health Research, National Center for Disease Control and Public Health (NCDC) of Georgia.	Department for Virology, Molecular Biology and Genome Research, R. G. Lugar Center for Public Health Research, National Center for Disease Control and Public Health (NCDC) of Georgia.	Asia
Gambia/024694/2021	EPI_ISL_2142750	?	Abdul Karim sesay et al	MRCG at LSHTM Genomics lab	MRCG at LSHTM Genomics lab	Africa
France/PAC-IHU-4048-N1/2021	EPI_ISL_1694791	?	Anthony LEVASSEUR et al	MEPHI, Aix Marseille University	MEPHI, Aix Marseille University	Europe
Gabon/W0650/2021	EPI_ISL_11522553	?	Haruka Abe et al	Centre de Recherches Medicales de Lambarene	Department of Emerging Infectious Diseases, Institute of Tropical Medicine, Nagasaki University	Africa
Gambia/14970/2021	EPI_ISL_2941574	?	Abdul Karim sesay et al	MRCG at LSHTM Genomics lab	MRCG at LSHTM Genomics lab	Africa
Gabon/X0294/2021	EPI_ISL_11522529	?	Haruka Abe et al	Centre de Recherches Medicales de Lambarene	Department of Emerging Infectious Diseases, Institute of Tropical Medicine, Nagasaki University	Africa
Gambia/31886/2021	EPI_ISL_2958644	?	Abdul Karim sesay et al	MRCG at LSHTM Genomics lab	MRCG at LSHTM Genomics lab	Africa
Georgia/Tb-SNGS013/2021	EPI_ISL_1048367	?	Gvantsa Brachveli et al	Department for Virology, Molecular Biology and Genome Research, R. G. Lugar Center for Public Health Research, National Center for Disease Control and Public Health (NCDC) of Georgia.	Department for Virology, Molecular Biology and Genome Research, R. G. Lugar Center for Public Health Research, National Center for Disease Control and Public Health (NCDC) of Georgia.	Asia
France/PAC-IHU-3957-Nano1/2020	EPI_ISL_1656560	?	Anthony LEVASSEUR et al	MEPHI, Aix Marseille University	MEPHI, Aix Marseille University	Europe
Gabon/14794-25B/2021	EPI_ISL_8886269	OM732070.1	Sonia Etenna Lekana-Douki et al	Centre Interdisciplinaire de Recherches Médicales de Franceville (CIRMF)	Institut Hospitalo-Universitaire - Méditerranée Infection	Africa
Georgia/Tb-SNGS007/2021	EPI_ISL_1048371	?	Giorgi Tomashvili et al	Megalab, Molecular and Cytogenetics Diagnostics	Department for Virology, Molecular Biology and Genome Research, R. G. Lugar Center for Public Health Research, National Center for Disease Control and Public Health (NCDC) of Georgia.	Asia
France/PDL-IPP08501/2021	EPI_ISL_1594412	?	Marion Barbet et al	Hospital	National Reference Center for Viruses of Respiratory Infections, Institut Pasteur, Paris	Europe
Georgia/Tb-sNGS402/2021	EPI_ISL_8885102	?	Giorgi Tomashvili et al	Department for Virology, Molecular Biology and Genome Research, R. G. Lugar Center for Public Health Research, National Center for Disease Control and Public Health (NCDC) of Georgia.	Department for Virology, Molecular Biology and Genome Research, R. G. Lugar Center for Public Health Research, National Center for Disease Control and Public Health (NCDC) of Georgia.	Asia
Georgia/Tb-SNGS711/2021	EPI_ISL_3997831	?	Giorgi Tomashvili et al	Department for Virology, Molecular Biology and Genome Research, R. G. Lugar Center for Public Health Research, National Center for Disease Control and Public Health (NCDC) of Georgia.	Department for Virology, Molecular Biology and Genome Research, R. G. Lugar Center for Public Health Research, National Center for Disease Control and Public Health (NCDC) of Georgia.	Asia
Gambia/15249/2021	EPI_ISL_2941561	?	Abdul Karim sesay et al	MRCG at LSHTM Genomics lab	MRCG at LSHTM Genomics lab	Africa
Georgia/Tb-sNGS257/2021	EPI_ISL_12708602	?	Giorgi Tomashvili et al	National Center for Disease Control and Public Health (NCDC) of Georgia.	Department for Virology, Molecular Biology and Genome Research, R. G. Lugar Center for Public Health Research, National Center for Disease Control and Public Health (NCDC) of Georgia.	Asia
Gabon/EE0937/2021	EPI_ISL_11522504	?	Haruka Abe et al	Centre de Recherches Medicales de Lambarene	Department of Emerging Infectious Diseases, Institute of Tropical Medicine, Nagasaki University	Africa
Germany/BB-RKI-I-036520/2021	EPI_ISL_1282367	?	?	LADR MVZ Zweigpraxis Bernau	Robert Koch Institute	Europe
Georgia/Tb-SNGS449/2021	EPI_ISL_4109490	?	Giorgi Tomashvili et al	Department for Virology, Molecular Biology and Genome Research, R. G. Lugar Center for Public Health Research, National Center for Disease Control and Public Health (NCDC) of Georgia.	Department for Virology, Molecular Biology and Genome Research, R. G. Lugar Center for Public Health Research, National Center for Disease Control and Public Health (NCDC) of Georgia.	Asia
Georgia/Tb-sNGS234/2021	EPI_ISL_12708601	?	Giorgi Tomashvili et al	Med-Diagnostics	Department for Virology, Molecular Biology and Genome Research, R. G. Lugar Center for Public Health Research, National Center for Disease Control and Public Health (NCDC) of Georgia.	Asia
Gabon/18046/2021	EPI_ISL_8886243	OM732044.1	Sonia Etenna Lekana-Douki et al	Centre Interdisciplinaire de Recherches Médicales de Franceville (CIRMF)	Institut Hospitalo-Universitaire - Méditerranée Infection	Africa
Georgia/Tb-sNGS408/2021	EPI_ISL_8885105	?	Giorgi Tomashvili et al	Department for Virology, Molecular Biology and Genome Research, R. G. Lugar Center for Public Health Research, National Center for Disease Control and Public Health (NCDC) of Georgia.	Department for Virology, Molecular Biology and Genome Research, R. G. Lugar Center for Public Health Research, National Center for Disease Control and Public Health (NCDC) of Georgia.	Asia
Georgia/Tb-SNGS452/2020	EPI_ISL_3804069	?	Giorgi Gogoladze et al	Department for Virology, Molecular Biology and Genome Research, R. G. Lugar Center for Public Health Research, National Center for Disease Control and Public Health (NCDC) of Georgia.	Department for Virology, Molecular Biology and Genome Research, R. G. Lugar Center for Public Health Research, National Center for Disease Control and Public Health (NCDC) of Georgia.	Asia
Gabon/AA0789/2021	EPI_ISL_11522520	?	Haruka Abe et al	Centre de Recherches Medicales de Lambarene	Department of Emerging Infectious Diseases, Institute of Tropical Medicine, Nagasaki University	Africa
Georgia/Tb-SNGS385/2021	EPI_ISL_3209246	?	Giorgi Gogoladze et al	Department for Virology, Molecular Biology and Genome Research, R. G. Lugar Center for Public Health Research, National Center for Disease Control and Public Health (NCDC) of Georgia.	Department for Virology, Molecular Biology and Genome Research, R. G. Lugar Center for Public Health Research, National Center for Disease Control and Public Health (NCDC) of Georgia.	Asia
Gambia/13007/2021	EPI_ISL_915192	?	Abdul Karim sesay et al	MRCG at LSHTM Genomics lab	MRCG at LSHTM Genomics lab	Africa
Georgia/Tb-SNGS722/2021	EPI_ISL_3996919	?	Giorgi Tomashvili et al	Department for Virology, Molecular Biology and Genome Research, R. G. Lugar Center for Public Health Research, National Center for Disease Control and Public Health (NCDC) of Georgia.	Department for Virology, Molecular Biology and Genome Research, R. G. Lugar Center for Public Health Research, National Center for Disease Control and Public Health (NCDC) of Georgia.	Asia
Gabon/4859/2021	EPI_ISL_8886286	OM732089.1	Sonia Etenna Lekana-Douki et al	Centre Interdisciplinaire de Recherches Médicales de Franceville (CIRMF)	Institut Hospitalo-Universitaire - Méditerranée Infection	Africa
Gambia/00687/2021	EPI_ISL_914970	?	Abdul Karim sesay et al	MRCG at LSHTM Genomics lab	MRCG at LSHTM Genomics lab	Africa
Georgia/Tb-SNGS671/2021	EPI_ISL_3996917	?	Giorgi Tomashvili et al	Department for Virology, Molecular Biology and Genome Research, R. G. Lugar Center for Public Health Research, National Center for Disease Control and Public Health (NCDC) of Georgia.	Department for Virology, Molecular Biology and Genome Research, R. G. Lugar Center for Public Health Research, National Center for Disease Control and Public Health (NCDC) of Georgia.	Asia
Georgia/Tb-RNGS040/2021	EPI_ISL_3098702	?	Giorgi Tomashvili et al	Department for Virology, Molecular Biology and Genome Research, R. G. Lugar Center for Public Health Research, National Center for Disease Control and Public Health (NCDC) of Georgia.	Department for Virology, Molecular Biology and Genome Research, R. G. Lugar Center for Public Health Research, National Center for Disease Control and Public Health (NCDC) of Georgia.	Asia
France/PAC-IHU-5121-N1/2021	EPI_ISL_2036686	?	Anthony LEVASSEUR et al	MEPHI, Aix Marseille University	MEPHI, Aix Marseille University	Europe
Germany/BW-RKI-I-026856/2020	EPI_ISL_1157070	?	?	Eurofins LifeCodexx GmbH	Robert Koch Institute	Europe
Germany/BE-RKI-I-013336/2021	EPI_ISL_1143471	?	?	IMD - Institut für Medizinische Diagnostik Berlin-Potsdam	Robert Koch Institute	Europe
Germany/BE-RKI-I-208960/2021	EPI_ISL_3878800	?	?	Corona-Testzentrum ifp Institut für Produktqualität GmbH	Robert Koch Institute	Europe
Germany/BE-RKI-I-124378/2021	EPI_ISL_2109271	?	?	Labor 28 MVZ GmbH	Robert Koch Institute	Europe
Germany/BW-RKI-I-056290/2021	EPI_ISL_1439905	?	?	SYNLAB MVZ Ettlingen	Robert Koch Institute	Europe
Germany/BW-RKI-I-199484/2021	EPI_ISL_3499415	?	?	Bioscientia MVZ Labor Karlsruhe GmbH	Robert Koch Institute	Europe
Germany/BY-RKI-I-345394/2021	EPI_ISL_7091327	?	?	Labor Becker & Kollegen (Standort München)	Robert Koch Institute	Europe
Germany/BY-RKI-I-195660/2021	EPI_ISL_3495159	?	?	SYNLAB MVZ Weiden	Robert Koch Institute	Europe
Germany/BY-ChVir21652/2020	EPI_ISL_802995	?	Victor M Corman et al	Charité Universitätsmedizin Berlin, Institut für Virologie, Charitéplatz 1, 10117 Berlin, Germany	Charité Universitätsmedizin Berlin, Institut für Virologie, Charitéplatz 1, 10117 Berlin, Germany	Europe
Germany/BY-IMB14592/2020	EPI_ISL_755639	?	Malena Bestehorn-Willmann et al	Bundeswehr Institute of Microbiology	Bundeswehr Institute of Microbiology	Europe
Germany/BY-RKI-I-188725/2021	EPI_ISL_3044911	?	?	Bayerisches Landesamt für Gesundheit und Lebensmittelsicherheit (LGL)	Robert Koch Institute	Europe
Germany/BY-MVP-000013144/2022	EPI_ISL_12063912	?	Max Muenchhoff et al	Max von Pettenkofer Institute, Virology, National Reference Center for Retroviruses, LMU Munich	Laboratory for Functional Genome Analysis; Dept. Genomics; Gene Center of the LMU Munich	Europe
Germany/BY-RKI-I-210865/2021	EPI_ISL_3884368	?	?	Bayerisches Landesamt für Gesundheit und Lebensmittelsicherheit (LGL)	Robert Koch Institute	Europe
Germany/BY-MVP-000003914/2020	EPI_ISL_1751041	?	Max Muenchhoff et al	Max von Pettenkofer Institute, Virology, National Reference Center for Retroviruses, LMU Munich	Laboratory for Functional Genome Analysis; Dept. Genomics; Gene Center of the LMU Munich	Europe
Germany/BY-MVP-000009709/2021	EPI_ISL_7590941	?	Max Muenchhoff et al	Max von Pettenkofer Institute, Virology, National Reference Center for Retroviruses, LMU Munich	Laboratory for Functional Genome Analysis; Dept. Genomics; Gene Center of the LMU Munich	Europe
Germany/BY-MVP-000003784/2020	EPI_ISL_1751036	?	Max Muenchhoff et al	Max von Pettenkofer Institute, Virology, National Reference Center for Retroviruses, LMU Munich	Laboratory for Functional Genome Analysis; Dept. Genomics; Gene Center of the LMU Munich	Europe
Germany/HE-RKI-I-192867/2021	EPI_ISL_3238293	?	?	CENTOGENE Frankfurt Laboratory: Niederlassung Industriepark Höchst	Robert Koch Institute	Europe
Germany/BY-USAFSAM-S5057/2021	EPI_ISL_4079182	?	Anthony Fries et al	US Air Force School of Aerospace Medicine	US Air Force School of Aerospace Medicine	Europe
Germany/HH-HPI-p5244/2021	EPI_ISL_1716216	?	Alexis Robitaille et al	Labor Dr. Fenner und Kollegen	Heinrich Pette Institute, Leibniz Institute for Experimental Virology	Europe
Germany/HH-HPI-p5243/2021	EPI_ISL_1716204	?	Alexis Robitaille et al	Labor Dr. Fenner und Kollegen	Heinrich Pette Institute, Leibniz Institute for Experimental Virology	Europe
Germany/HH-HPI-p5240/2021	EPI_ISL_1716258	?	Alexis Robitaille et al	Labor Dr. Fenner und Kollegen	Heinrich Pette Institute, Leibniz Institute for Experimental Virology	Europe
Germany/HH-HPI-p5293/2021	EPI_ISL_1716233	?	Alexis Robitaille et al	Labor Dr. Fenner und Kollegen	Heinrich Pette Institute, Leibniz Institute for Experimental Virology	Europe
Germany/NW-RKI-I-181680/2021	EPI_ISL_2678777	?	?	Labor ZOTZ|KLIMAS; MVZ Düsseldorf-Centrum	Robert Koch Institute	Europe
Germany/NW-RKI-I-181678/2021	EPI_ISL_2678775	?	?	Labor ZOTZ|KLIMAS; MVZ Düsseldorf-Centrum	Robert Koch Institute	Europe
Germany/NW-RKI-I-173740/2021	EPI_ISL_2472829	?	?	Labor ZOTZ|KLIMAS; MVZ Düsseldorf-Centrum	Robert Koch Institute	Europe
Germany/NW-RKI-I-173719/2021	EPI_ISL_2472808	?	?	Labor ZOTZ|KLIMAS; MVZ Düsseldorf-Centrum	Robert Koch Institute	Europe
Germany/NI-RKI-I-398528/2021	EPI_ISL_8227990	?	?	Procomcure Biotech Germany GmbH	Robert Koch Institute	Europe
Germany/NW-RKI-I-192148/2021	EPI_ISL_3237680	?	?	Labor ZOTZ|KLIMAS; MVZ Düsseldorf-Centrum	Robert Koch Institute	Europe
Germany/NI-RKI-I-384209/2021	EPI_ISL_8218479	?	?	Procomcure Biotech Germany GmbH	Robert Koch Institute	Europe
Germany/NW-RKI-I-181684/2021	EPI_ISL_2678781	?	?	Labor ZOTZ|KLIMAS; MVZ Düsseldorf-Centrum	Robert Koch Institute	Europe
Germany/NW-ChVir22617/2021	EPI_ISL_909752	?	Victor M Corman et al	Charité Universitätsmedizin Berlin, Institut für Virologie/Labor Berlin	Charité Universitätsmedizin Berlin, Institut für Virologie	Europe
Germany/NW-RKI-I-181685/2021	EPI_ISL_2678782	?	?	Labor ZOTZ|KLIMAS; MVZ Düsseldorf-Centrum	Robert Koch Institute	Europe
Germany/NW-RKI-I-133351/2021	EPI_ISL_2115667	?	?	LabKom - MVZ Labor Bochum MLB GmbH	Robert Koch Institute	Europe
Germany/NW-RKI-I-173697/2021	EPI_ISL_2472786	?	?	Labor ZOTZ|KLIMAS; MVZ Düsseldorf-Centrum	Robert Koch Institute	Europe
Germany/NW-RKI-I-017551/2021	EPI_ISL_1147713	?	?	amedes MVZ DIAMEDIS Sennestadt	Robert Koch Institute	Europe
Germany/NW-RKI-I-181701/2021	EPI_ISL_2678798	?	?	Labor ZOTZ|KLIMAS; MVZ Düsseldorf-Centrum	Robert Koch Institute	Europe
Germany/NI-IOV-MHH_15/2020	EPI_ISL_1268664	?	Lars Steinbrück et al	Hannover Medical School, Institute of Virology	Hannover Medical School, Institute of Virology	Europe
Germany/NW-RKI-I-173789/2021	EPI_ISL_2472878	?	?	Labor ZOTZ|KLIMAS; MVZ Düsseldorf-Centrum	Robert Koch Institute	Europe
Germany/NI-IOV-60201584/2020	EPI_ISL_766028	?	Lars Steinbrück et al	Hannover Medical School, Institute of Virology	Hannover Medical School, Institute of Virology	Europe
Germany/NW-RKI-I-173765/2021	EPI_ISL_2472854	?	?	Labor ZOTZ|KLIMAS; MVZ Düsseldorf-Centrum	Robert Koch Institute	Europe
Germany/NW-RKI-I-072594/2021	EPI_ISL_1639382	?	?	Clemenshospital - Alexianer Clemenshospital MÃ¼nster	Robert Koch Institute	Europe
Germany/NW-RKI-I-130461/2021	EPI_ISL_2113515	?	?	SYNLAB MVZ Leverkusen	Robert Koch Institute	Europe
Germany/NW-RKI-I-101039/2021	EPI_ISL_1846598	?	?	SYNLAB MVZ Leverkusen	Robert Koch Institute	Europe
Germany/NW-RKI-I-198301/2021	EPI_ISL_3497312	?	?	SYNLAB MVZ Leverkusen	Robert Koch Institute	Europe
Germany/NW-RKI-I-663697/2022	EPI_ISL_11620307	?	?	Clemenshospital - Alexianer Clemenshospital Münster	Robert Koch Institute	Europe
Germany/NW-RKI-I-267468/2021	EPI_ISL_4933657	?	?	MVZ Labor Dr. Quade & Kollegen GmbH	Robert Koch Institute	Europe
Germany/NW-RKI-I-383064/2021	EPI_ISL_8217102	?	?	MVZ Labor Dr. Quade & Kollegen GmbH	Robert Koch Institute	Europe
Germany/NW-RKI-I-330585/2021	EPI_ISL_6953734	?	?	MVZ Labor Dr. Quade & Kollegen GmbH	Robert Koch Institute	Europe
Germany/RP-RKI-I-228829/2021	EPI_ISL_4223849	?	?	SYNLAB MVZ Trier	Robert Koch Institute	Europe
Germany/RP-RKI-I-237211/2021	EPI_ISL_4230680	?	?	SYNLAB MVZ Trier	Robert Koch Institute	Europe
Germany/RP-RKI-I-247069/2021	EPI_ISL_4443501	?	?	SYNLAB MVZ Trier	Robert Koch Institute	Europe
Germany/SL-RKI-I-014895/2021	EPI_ISL_1145033	?	?	Sonic - Bioscientia - MVZ Labor Saar GmbH	Robert Koch Institute	Europe
Germany/SN-RKI-I-024345/2021	EPI_ISL_1154518	?	?	Bioscientia Labor Wermsdorf	Robert Koch Institute	Europe
Germany/SN-RKI-I-011442/2021	EPI_ISL_1141572	?	?	Bioscientia Labor Wermsdorf	Robert Koch Institute	Europe
Germany/SN-RKI-I-020163/2021	EPI_ISL_1150326	?	?	Bioscientia Labor Wermsdorf	Robert Koch Institute	Europe
Germany/SN-RKI-I-250339/2021	EPI_ISL_4446890	?	?	Diagnosticum - Labor Neukirchen	Robert Koch Institute	Europe
Ghana/WACCBIP-GS1824/2021	EPI_ISL_10334563	?	Collins M. Morang'a et al	WACCBIP, University of Ghana	WACCBIP, University of Ghana	Africa
Guam/GU-CDC-2-4718215/2021	EPI_ISL_3491411	MZ828206.1	Mili Sheth et al	Guam Public Health Laboratory	Centers for Disease Control and Prevention Division of Viral Diseases, Pathogen Discovery	North America
Greece/63/2021	EPI_ISL_2301695	?	Emmanouil Athanasiadis et al	Laboratory of Hygiene and Epidemiology, Department of Medicine, University of Thessaly	Greek Genome Center, Biomedical Research Foundation of the Academy of Athens (BRFAA)	Europe
Guam/GU-CDC-2-4356439/2021	EPI_ISL_2229087	MZ278288.1	Mili Sheth et al	Guam Public Health Laboratory	Centers for Disease Control and Prevention Division of Viral Diseases, Pathogen Discovery	North America
Ghana/NMIMR-NTRA-21-32633/2021	EPI_ISL_2508382	MZ350117.1	Adu et al	Immunology, Noguchi Memorial Institute for Medical Research	Immunology, Noguchi Memorial Institute for Medical Research	Africa
Guam/GU-CDC-2-4611186/2021	EPI_ISL_3355185	MZ780684.1	Mili Sheth et al	Guam Public Health Laboratory	Centers for Disease Control and Prevention Division of Viral Diseases, Pathogen Discovery	North America
Guam/GU-CDC-2-4651466/2021	EPI_ISL_3241988	MZ709089.1	Mili Sheth et al	Guam Public Health Laboratory	Centers for Disease Control and Prevention Division of Viral Diseases, Pathogen Discovery	North America
Greece/83217/2020	EPI_ISL_2312617	?	Emmanouil Athanasiadis et al	Greek Genome Center, Biomedical Research Foundation of the Academy of Athens (BRFAA)	Greek Genome Center, Biomedical Research Foundation of the Academy of Athens (BRFAA)	Europe
Ghana/NMIMR-TRA-21-32033/2021	EPI_ISL_2361909	?	Bright Adu et al	Noguchi Memorial Institute for Medical Research, University of Ghana, Legon, Ghana	Institute of Tropical Medicine, Universitätsklinikum Tübingen, Germany	Africa
Greece/119922/2021	EPI_ISL_2348980	?	Emmanouil Athanasiadis et al	Greek Genome Center, Biomedical Research Foundation of the Academy of Athens (BRFAA)	Greek Genome Center, Biomedical Research Foundation of the Academy of Athens (BRFAA)	Europe
Guam/GU-CDC-2-4356510/2021	EPI_ISL_2229104	MZ278305.1	Mili Sheth et al	Guam Public Health Laboratory	Centers for Disease Control and Prevention Division of Viral Diseases, Pathogen Discovery	North America
Greece/31064/2021	EPI_ISL_4415274	?	Kyriaki Tryfinopoulou et al	Central Public Health Laboratory, National Public Health Organization	Central Public Health Laboratory, National Public Health Organization	Europe
Greece/17268/2021	EPI_ISL_3045249	?	Kyriaki Tryfinopoulou et al	Central Public Health Laboratory, National Public Health Organization	Central Public Health Laboratory, National Public Health Organization	Europe
Hungary/7311_8/2021	EPI_ISL_1447286	?	Bernadett Pályi et al	National Public Health Center, COVID Laboratory	National Public Health Center, National Biosafety Laboratory	Europe
Guam/GU-CDC-2-5097709/2021	EPI_ISL_6473482	OL520322.1	Mili Sheth et al	Guam Public Health Laboratory	Centers for Disease Control and Prevention Division of Viral Diseases, Pathogen Discovery	North America
Guam/GU-CDC-2-5097646/2021	EPI_ISL_6473478	OL520318.1	Mili Sheth et al	Guam Public Health Laboratory	Centers for Disease Control and Prevention Division of Viral Diseases, Pathogen Discovery	North America
Guam/GU-CDC-2-4919021/2021	EPI_ISL_4539481	OK300451.1	Mili Sheth et al	Guam Public Health Laboratory	Centers for Disease Control and Prevention Division of Viral Diseases, Pathogen Discovery	North America
HongKong/VM21028468/2021	EPI_ISL_2651132	?	Alan K.L. Tsang et al	North Lantau Hospital	Hong Kong Department of Health	Asia
Greece/17318/2021	EPI_ISL_3045279	?	Kyriaki Tryfinopoulou et al	Central Public Health Laboratory, National Public Health Organization	Central Public Health Laboratory, National Public Health Organization	Europe
Guam/GU-CDC-2-4611160/2021	EPI_ISL_3355164	MZ780663.1	Mili Sheth et al	Guam Public Health Laboratory	Centers for Disease Control and Prevention Division of Viral Diseases, Pathogen Discovery	North America
India/AP-CCMB-CIA9177/2021	EPI_ISL_4546461	?	Sumedha Avadhanula et al	AP SSO	CSIR-Centre for Cellular and Molecular Biology - INSACOG	Asia
Ghana/NMIMR-TRA-21-32905/2021	EPI_ISL_2361911	?	Bright Adu et al	Noguchi Memorial Institute for Medical Research, University of Ghana, Legon, Ghana	Institute of Tropical Medicine, Universitätsklinikum Tübingen, Germany	Africa
Guam/GU-CDC-2-4718217/2021	EPI_ISL_3491415	MZ828210.1	Mili Sheth et al	Guam Public Health Laboratory	Centers for Disease Control and Prevention Division of Viral Diseases, Pathogen Discovery	North America
Guam/GU-CDC-2-4449191/2021	EPI_ISL_2451682	MZ358469.1	Mili Sheth et al	Guam Public Health Laboratory	Centers for Disease Control and Prevention Division of Viral Diseases, Pathogen Discovery	North America
HongKong/HKPU-11860/2021	EPI_ISL_2713261	?	Gilman Kit-Hang Siu et al	Department of Health Technology and Informatics, The Hong Kong Polytechnic University	Department of Health Technology and Informatics, The Hong Kong Polytechnic University	Asia
Guangdong/IVDC-05-03/2021	EPI_ISL_2432955	?	Long Chen et al	Shenzhen Center for Disease Control and Prevention	National Institute for Viral Disease Control and Prevention, China CDC	Asia
Iceland/11560/2021	EPI_ISL_3930542	?	Daniel F Gudbjartsson et al	The National University Hospital of Iceland	deCODE genetics	Europe
Greece/KEDY_89482/2021	EPI_ISL_1497425	?	Kyriaki Tryfinopoulou et al	National Public Health Organization	National Public Health Organization	Europe
Ghana/NMIMR-NTRA-14902/2020	EPI_ISL_1018092	MW598426.1	Adu et al	Immunology, Noguchi Memorial Institute for Medical Research	Immunology, Noguchi Memorial Institute for Medical Research	Africa
HongKong/VM21013785/2021	EPI_ISL_1963599	?	Dominic N.C. Tsang et al	Hong Kong Department of Health	School of Public Health, The University of Hong Kong	Asia
GuineaBissau/JPLNSP0031/2021	EPI_ISL_2110847	?	Aladje Balde et al	Reitor da Universidade Jean Piaget Guine-Bissau	MRCG at LSHTM, Genomics lab	Africa
Guam/GU-CDC-2-4718125/2021	EPI_ISL_3491404	MZ828199.1	Mili Sheth et al	Guam Public Health Laboratory	Centers for Disease Control and Prevention Division of Viral Diseases, Pathogen Discovery	North America
Ghana/NMIMR-TRA-21-8611/2021	EPI_ISL_2361904	?	Bright Adu et al	Noguchi Memorial Institute for Medical Research, University of Ghana, Legon, Ghana	Institute of Tropical Medicine, Universitätsklinikum Tübingen, Germany	Africa
HongKong/VM21000371/2021	EPI_ISL_955905	?	Alan K.L. Tsang et al	Pamela Youde Nethersole Eastern Hospital	Hong Kong Department of Health	Asia
Ghana/nCoV-TRA-934/2021	EPI_ISL_4602059	?	William K. Ampofo et al	National Influenza Centre	National Influenza Centre	Africa
Guam/GU-CDC-2-4611100/2021	EPI_ISL_3355155	MZ780654.1	Mili Sheth et al	Guam Public Health Laboratory	Centers for Disease Control and Prevention Division of Viral Diseases, Pathogen Discovery	North America
Greece/290715/2021	EPI_ISL_2688526	?	N.Siafakas et al	Microbiology Laboratory, Attikon University Hospital, Athens	Central National Laboratory ,Public Health Organization	Europe
Ghana/WACCBIP-GS58/2021	EPI_ISL_2422559	?	Collins M. Morang'a et al	West African Centre for Cell Biology of Infectious Pathogen, University of Ghana, Legon	WACCBIP, University of Ghana, Volta Road, Legon, Accra	Africa
GuineaBissau/JPLNSP0033/2021	EPI_ISL_2110850	?	Aladje Balde et al	Reitor da Universidade Jean Piaget Guine-Bissau	MRCG at LSHTM, Genomics lab	Africa
Iceland/11579/2021	EPI_ISL_3930561	?	Daniel F Gudbjartsson et al	The National University Hospital of Iceland	deCODE genetics	Europe
Iceland/7001/2021	EPI_ISL_3925970	?	Daniel F Gudbjartsson et al	The National University Hospital of Iceland	deCODE genetics	Europe
HongKong/HKPU-06804/2020	EPI_ISL_1159106	?	Gilman Kit-Hang Siu et al	Department of Health Technology and Informatics, The Hong Kong Polytechnic University	Department of Health Technology and Informatics, The Hong Kong Polytechnic University	Asia
Iceland/11865/2021	EPI_ISL_3930847	?	Daniel F Gudbjartsson et al	The National University Hospital of Iceland	deCODE genetics	Europe
HongKong/CM21000454/2021	EPI_ISL_3547094	?	Alan K.L. Tsang et al	Temporary Specimen Collection Centre at the AsiaWorld-Expo	Hong Kong Department of Health	Asia
Guam/GU-CDC-2-4242998/2021	EPI_ISL_1823588	MZ082503.1	Mili Sheth et al	Guam Public Health Laboratory	Centers for Disease Control and Prevention Division of Viral Diseases, Pathogen Discovery	North America
Guinea/GUI0076/2021	EPI_ISL_4274042	?	Ramon Lorenzo-Redondo et al	Service des Maladies Infectieuses	Northwestern University - Center for Pathogen Genomics and Microbial Evolution	Africa
Guam/GU-CDC-2-4448973/2021	EPI_ISL_2451664	MZ358463.1	Mili Sheth et al	Guam Public Health Laboratory	Centers for Disease Control and Prevention Division of Viral Diseases, Pathogen Discovery	North America
Iceland/11297/2021	EPI_ISL_3930251	?	Daniel F Gudbjartsson et al	The National University Hospital of Iceland	deCODE genetics	Europe
HongKong/HK-HKPU-11991/2021	EPI_ISL_3710633	?	Gilman Kit-Hang Siu et al	Department of Health Technology and Informatics, The Hong Kong Polytechnic University	Department of Health Technology and Informatics, The Hong Kong Polytechnic University	Asia
Guinea/CERFIG-19289/2021	EPI_ISL_4205875	?	Alpha Kabinet KEITA et al	Clinical specimen	Centre de Recherche et de Formation en Infectiologie Guinée	Africa
Greece/196177/2021	EPI_ISL_2376817	?	Emmanouil Athanasiadis et al	Laboratory of Clinical Virology	Greek Genome Center, Biomedical Research Foundation of the Academy of Athens (BRFAA)	Europe
HongKong/VM21029046/2021	EPI_ISL_2651124	?	Alan K.L. Tsang et al	North Lantau Hospital	Hong Kong Department of Health	Asia
Guam/GU-CDC-2-4524469/2021	EPI_ISL_2787648	MZ493514.1	Mili Sheth et al	Guam Public Health Laboratory	Centers for Disease Control and Prevention Division of Viral Diseases, Pathogen Discovery	North America
HongKong/CM21000280/2021	EPI_ISL_5937331	?	Alan K.L. Tsang et al	Temporary Specimen Collection Centre at the AsiaWorld-Expo	Hong Kong Department of Health	Asia
Guam/GU-CDC-2-4718128/2021	EPI_ISL_3491413	MZ828208.1	Mili Sheth et al	Guam Public Health Laboratory	Centers for Disease Control and Prevention Division of Viral Diseases, Pathogen Discovery	North America
Greece/196174/2021	EPI_ISL_2370798	?	Emmanouil Athanasiadis et al	Laboratory of Clinical Virology	Greek Genome Center, Biomedical Research Foundation of the Academy of Athens (BRFAA)	Europe
HongKong/CH21027623/2021	EPI_ISL_1963611	?	Dominic N.C. Tsang et al	Hong Kong Department of Health	School of Public Health, The University of Hong Kong	Asia
Iceland/11281/2021	EPI_ISL_3930235	?	Daniel F Gudbjartsson et al	The National University Hospital of Iceland	deCODE genetics	Europe
GuineaBissau/38LNSPGB/2021	EPI_ISL_2150996	?	Aladje Balde et al	Laboratório de Biologia Molecular Jean Piaget	MRCG at LSHTM, Genomics lab	Africa
HongKong/CM21000372/2021	EPI_ISL_2611661	?	Alan K.L. Tsang et al	Temporary Specimen Collection Centre at the AsiaWorld-Expo	Hong Kong Department of Health	Asia
Guam/GU-CDC-2-4524564/2021	EPI_ISL_2787639	MZ493511.1	Mili Sheth et al	Guam Public Health Laboratory	Centers for Disease Control and Prevention Division of Viral Diseases, Pathogen Discovery	North America
Iceland/7011/2021	EPI_ISL_3925980	?	Daniel F Gudbjartsson et al	The National University Hospital of Iceland	deCODE genetics	Europe
Hungary/HM-0125-313/2021	EPI_ISL_1041205	?	Endre Gábor Tóth et al	Hungarian Defence Forces Military Medical Centre	National Laboratory of Virology, Szentágothai Research Centre	Europe
Iceland/7089/2021	EPI_ISL_3926058	?	Daniel F Gudbjartsson et al	The National University Hospital of Iceland	deCODE genetics	Europe
Guam/GU-CDC-2-4651356/2021	EPI_ISL_3242000	MZ709101.1	Mili Sheth et al	Guam Public Health Laboratory	Centers for Disease Control and Prevention Division of Viral Diseases, Pathogen Discovery	North America
Guam/GU-CDC-2-4524565/2021	EPI_ISL_2787636	MZ493510.1	Mili Sheth et al	Guam Public Health Laboratory	Centers for Disease Control and Prevention Division of Viral Diseases, Pathogen Discovery	North America
Greece/277337/2021	EPI_ISL_5309978	?	Emmanouil Athanasiadis et al	Laboratory of Hygiene and Epidemiology, Department of Medicine, University of Thessaly	Greek Genome Center, Biomedical Research Foundation of the Academy of Athens (BRFAA)	Europe
Iceland/11721/2021	EPI_ISL_3930703	?	Daniel F Gudbjartsson et al	The National University Hospital of Iceland	deCODE genetics	Europe
HongKong/HKPU-11852/2021	EPI_ISL_2443057	?	Gilman Kit-Hang Siu et al	Department of Health Technology and Informatics, The Hong Kong Polytechnic University	Department of Health Technology and Informatics, The Hong Kong Polytechnic University	Asia
Guam/GU-CDC-2-4524467/2021	EPI_ISL_2787616	MZ493503.1	Mili Sheth et al	Guam Public Health Laboratory	Centers for Disease Control and Prevention Division of Viral Diseases, Pathogen Discovery	North America
Greece/137047/2021	EPI_ISL_2368818	?	Emmanouil Athanasiadis et al	Greek Genome Center, Biomedical Research Foundation of the Academy of Athens (BRFAA)	Greek Genome Center, Biomedical Research Foundation of the Academy of Athens (BRFAA)	Europe
HongKong/CM21000286_WHP4317/2021	EPI_ISL_4648294	?	Dominic N.C. Tsang et al	Hong Kong Department of Health	School of Public Health, The University of Hong Kong	Asia
Greece/101476/2021	EPI_ISL_1420661	?	Emmanouil Athanasiadis et al	Biomedical Research Foundation of the Academy of Athens (BRFAA)	Greek Genome Center, Biomedical Research Foundation of the Academy of Athens (BRFAA)	Europe
Greece/30999/2021	EPI_ISL_4462230	?	Kyriaki Tryfinopoulou et al	Central Public Health Laboratory, National Public Health Organization	Central Public Health Laboratory, National Public Health Organization	Europe
Guam/GU-CDC-2-4611197/2021	EPI_ISL_3355194	MZ780693.1	Mili Sheth et al	Guam Public Health Laboratory	Centers for Disease Control and Prevention Division of Viral Diseases, Pathogen Discovery	North America
Guam/GU-CDC-2-4919122/2021	EPI_ISL_4539493	OK300463.1	Mili Sheth et al	Guam Public Health Laboratory	Centers for Disease Control and Prevention Division of Viral Diseases, Pathogen Discovery	North America
Guam/GU-CDC-2-4524470/2021	EPI_ISL_2787618	MZ493504.1	Mili Sheth et al	Guam Public Health Laboratory	Centers for Disease Control and Prevention Division of Viral Diseases, Pathogen Discovery	North America
Guam/GU-CDC-2-4919030/2021	EPI_ISL_4539463	OK300433.1	Mili Sheth et al	Guam Public Health Laboratory	Centers for Disease Control and Prevention Division of Viral Diseases, Pathogen Discovery	North America
Guam/GU-CDC-2-4356431/2021	EPI_ISL_2229099	MZ278300.1	Mili Sheth et al	Guam Public Health Laboratory	Centers for Disease Control and Prevention Division of Viral Diseases, Pathogen Discovery	North America
Greece/10213058/2021	EPI_ISL_3545361	?	N.Siafakas et al	Microbiology Laboratory, Attikon University Hospital, Athens	Central National Laboratory ,Public Health Organization	Europe
Guinea/Conakry_IPG19020/2021	EPI_ISL_2245907	?	Grayo Solene et al	Institut Pasteur de Guinée	Institut Pateur de Dakar	Africa
HongKong/HKU-210308-Imp4/2020	EPI_ISL_1197085	?	Kelvin K.W. To et al	Department of Microbiology, The University of Hong Kong	Department of Microbiology, The University of Hong Kong	Asia
Iceland/11753/2021	EPI_ISL_3930735	?	Daniel F Gudbjartsson et al	The National University Hospital of Iceland	deCODE genetics	Europe
HongKong/WHP3258-P2/2020	EPI_ISL_13439902	?	Dominic N.C. Tsang et al	Hong Kong Department of Health	School of Public Health, The University of Hong Kong	Asia
Guam/GU-CDC-2-4718103/2021	EPI_ISL_3491416	MZ828211.1	Mili Sheth et al	Guam Public Health Laboratory	Centers for Disease Control and Prevention Division of Viral Diseases, Pathogen Discovery	North America
Iceland/11751/2021	EPI_ISL_3930733	?	Daniel F Gudbjartsson et al	The National University Hospital of Iceland	deCODE genetics	Europe
Guam/GU-CDC-2-4718230/2021	EPI_ISL_3491414	MZ828209.1	Mili Sheth et al	Guam Public Health Laboratory	Centers for Disease Control and Prevention Division of Viral Diseases, Pathogen Discovery	North America
Guinea/Conakry_20554/2021	EPI_ISL_3988361	?	Grayo Solene et al	Institut Pasteur de Guinée	Institut Pateur de Dakar	Africa
Guam/GU-CDC-2-4356405/2021	EPI_ISL_2229098	MZ278299.1	Mili Sheth et al	Guam Public Health Laboratory	Centers for Disease Control and Prevention Division of Viral Diseases, Pathogen Discovery	North America
Ghana/FS-21-603/2021	EPI_ISL_2535795	?	William K. Ampofo et al	National Influenza Centre	National Influenza Centre	Africa
Greece/79194/2020	EPI_ISL_2301686	?	Emmanouil Athanasiadis et al	Greek Genome Center, Biomedical Research Foundation of the Academy of Athens (BRFAA)	Greek Genome Center, Biomedical Research Foundation of the Academy of Athens (BRFAA)	Europe
Greece/20881/2021	EPI_ISL_3545439	?	Kyriaki Tryfinopoulou et al	34, Alex. Fleming Str, 16672 Vari, Athens, Greece	Central National Laboratory ,Public Health Organization	Europe
Greece/30963/2021	EPI_ISL_4415250	?	Kyriaki Tryfinopoulou et al	Central Public Health Laboratory, National Public Health Organization	Central Public Health Laboratory, National Public Health Organization	Europe
Guam/GU-CDC-2-4448388/2021	EPI_ISL_2451671	MZ358465.1	Mili Sheth et al	Guam Public Health Laboratory	Centers for Disease Control and Prevention Division of Viral Diseases, Pathogen Discovery	North America
Greece/28665/2021	EPI_ISL_4462650	?	Kyriaki Tryfinopoulou et al	Central Public Health Laboratory, National Public Health Organization	Central Public Health Laboratory, National Public Health Organization	Europe
Guam/GU-CDC-2-4651383/2021	EPI_ISL_3242002	MZ709103.1	Mili Sheth et al	Guam Public Health Laboratory	Centers for Disease Control and Prevention Division of Viral Diseases, Pathogen Discovery	North America
Iceland/4088/2020	EPI_ISL_827784	?	Daniel F Gudbjartsson et al	deCODE genetics	deCODE genetics	Europe
Heilongjiang/IVDC-HEB-260/2021	EPI_ISL_9910211	?	Ming Yang et al	Heilongjiang Center for Disease Control and Prevention	National Institute for Viral Disease Control and Prevention, China CDC	Asia
Guam/GU-CDC-2-4718237/2021	EPI_ISL_3491399	MZ828194.1	Mili Sheth et al	Guam Public Health Laboratory	Centers for Disease Control and Prevention Division of Viral Diseases, Pathogen Discovery	North America
Heilongjiang/IVDC-HEB-262/2021	EPI_ISL_9910213	?	Ming Yang et al	Heilongjiang Center for Disease Control and Prevention	National Institute for Viral Disease Control and Prevention, China CDC	Asia
Ghana/NMIMR-PUR-21-7014/2021	EPI_ISL_8065581	?	Bright Adu et al	Noguchi Memorial Institute for Medical Research, University of Ghana, Legon, Ghana	Noguchi Memorial Institute for Medical Research, University of Ghana, Legon, Ghana	Africa
GuineaBissau/06LNSPGB/2021	EPI_ISL_2150980	?	Aladje Balde et al	Laboratório de Biologia Molecular Jean Piaget	MRCG at LSHTM, Genomics lab	Africa
HongKong/HKPU-09006/2021	EPI_ISL_2713085	MZ266440.1	Gilman Kit-Hang Siu et al	Department of Health Technology and Informatics, The Hong Kong Polytechnic University	Department of Health Technology and Informatics, The Hong Kong Polytechnic University	Asia
Iceland/11501/2021	EPI_ISL_3930483	?	Daniel F Gudbjartsson et al	The National University Hospital of Iceland	deCODE genetics	Europe
Iceland/11185/2021	EPI_ISL_3930141	?	Daniel F Gudbjartsson et al	The National University Hospital of Iceland	deCODE genetics	Europe
Iceland/11246/2021	EPI_ISL_3930200	?	Daniel F Gudbjartsson et al	The National University Hospital of Iceland	deCODE genetics	Europe
Greece/196169/2021	EPI_ISL_2370796	?	Emmanouil Athanasiadis et al	Laboratory of Clinical Virology	Greek Genome Center, Biomedical Research Foundation of the Academy of Athens (BRFAA)	Europe
Greece/210171/2021	EPI_ISL_2365258	?	Emmanouil Athanasiadis et al	Laboratory of Clinical Virology	Greek Genome Center, Biomedical Research Foundation of the Academy of Athens (BRFAA)	Europe
Ghana/nCoV-TRA-899/2021	EPI_ISL_4602050	?	William K. Ampofo et al	National Influenza Centre	National Influenza Centre	Africa
Guam/GU-CDC-2-4242992/2021	EPI_ISL_1823585	MZ082500.1	Mili Sheth et al	Guam Public Health Laboratory	Centers for Disease Control and Prevention Division of Viral Diseases, Pathogen Discovery	North America
Guinea/Conakry_IPG17766/2021	EPI_ISL_2245882	?	Grayo Solene et al	Institut Pasteur de Guinée	Institut Pateur de Dakar	Africa
Ghana/NMIMR-NTRA-21-19774/2021	EPI_ISL_2001081	MZ150537.1	Adu et al	Immunology, Noguchi Memorial Institute for Medical Research	Immunology, Noguchi Memorial Institute for Medical Research	Africa
HongKong/HKPU-09943/2021	EPI_ISL_3150041	?	Gilman Kit-Hang Siu et al	Department of Health Technology and Informatics, The Hong Kong Polytechnic University	Department of Health Technology and Informatics, The Hong Kong Polytechnic University	Asia
Greece/83235/2020	EPI_ISL_2312618	?	Emmanouil Athanasiadis et al	Greek Genome Center, Biomedical Research Foundation of the Academy of Athens (BRFAA)	Greek Genome Center, Biomedical Research Foundation of the Academy of Athens (BRFAA)	Europe
Guinea/Conakry_21545/2021	EPI_ISL_3988381	?	Grayo Solene et al	Institut Pasteur de Guinée	Institut Pateur de Dakar	Africa
Greece/KEDY_75503/2021	EPI_ISL_1497350	?	Kyriaki Tryfinopoulou et al	National Public Health Organization	National Public Health Organization	Europe
HongKong/HK-HKPU-11953/2021	EPI_ISL_4063199	?	Gilman Kit-Hang Siu et al	Department of Health Technology and Informatics, The Hong Kong Polytechnic University	Department of Health Technology and Informatics, The Hong Kong Polytechnic University	Asia
Ghana/nCoV-TRA-889/2021	EPI_ISL_4602044	?	William K. Ampofo et al	National Influenza Centre	National Influenza Centre	Africa
Ghana/nCoV-TRA-735/2021	EPI_ISL_2873872	?	William K. Ampofo et al	National Influenza Centre	National Influenza Centre	Africa
GuineaBissau/JPLNSP0018/2021	EPI_ISL_2110836	?	Aladje Balde et al	Reitor da Universidade Jean Piaget Guine-Bissau	MRCG at LSHTM, Genomics lab	Africa
Heilongjiang/IVDC-HEB-268/2021	EPI_ISL_9910219	?	Yanling Yu et al	Heilongjiang Center for Disease Control and Prevention	National Institute for Viral Disease Control and Prevention, China CDC	Asia
Guam/GU-CDC-2-4524456/2021	EPI_ISL_2787621	MZ493505.1	Mili Sheth et al	Guam Public Health Laboratory	Centers for Disease Control and Prevention Division of Viral Diseases, Pathogen Discovery	North America
Guinea/CERFIG-18047/2021	EPI_ISL_4205874	?	Alpha Kabinet KEITA et al	Clinical specimen	Centre de Recherche et de Formation en Infectiologie Guinée	Africa
Greece/63426/2021	EPI_ISL_2369006	?	Emmanouil Athanasiadis et al	Clinical and Basic Functional Sciences, Department of Microbiology	Greek Genome Center, Biomedical Research Foundation of the Academy of Athens (BRFAA)	Europe
Greece/KEDY_75752/2021	EPI_ISL_1497460	?	Kyriaki Tryfinopoulou et al	National Public Health Organization	National Public Health Organization	Europe
Iceland/4325/2020	EPI_ISL_828018	OU165542.1	Daniel F Gudbjartsson et al	deCODE genetics	deCODE genetics	Europe
Guam/GU-CDC-2-4449100/2021	EPI_ISL_2451649	MZ358458.1	Mili Sheth et al	Guam Public Health Laboratory	Centers for Disease Control and Prevention Division of Viral Diseases, Pathogen Discovery	North America
Iceland/7263/2021	EPI_ISL_3926232	?	Daniel F Gudbjartsson et al	The National University Hospital of Iceland	deCODE genetics	Europe
Ghana/WACCBIP-GS1836/2021	EPI_ISL_10438373	?	Collins M. Morang'a et al	WACCBIP, University of Ghana	WACCBIP, University of Ghana	Africa
Guam/GU-CDC-2-4651464/2021	EPI_ISL_3241991	MZ709092.1	Mili Sheth et al	Guam Public Health Laboratory	Centers for Disease Control and Prevention Division of Viral Diseases, Pathogen Discovery	North America
India/AP-CCMB-CIB7540/2021	EPI_ISL_8058436	?	Sumedha Avadhanula et al	AP SSO	CSIR-Centre for Cellular and Molecular Biology-INSACOG	Asia
Guam/GU-CDC-2-4356509/2021	EPI_ISL_2229089	MZ278290.1	Mili Sheth et al	Guam Public Health Laboratory	Centers for Disease Control and Prevention Division of Viral Diseases, Pathogen Discovery	North America
Guam/GU-CDC-2-4651378/2021	EPI_ISL_3241992	MZ709093.1	Mili Sheth et al	Guam Public Health Laboratory	Centers for Disease Control and Prevention Division of Viral Diseases, Pathogen Discovery	North America
Greece/CP0794227/2020	EPI_ISL_794824	?	Emmanouil Athanasiadis et al	Greek Genome Center, Biomedical Research Foundation of the Academy of Athens (BRFAA)	Greek Genome Center, Biomedical Research Foundation of the Academy of Athens (BRFAA)	Europe
Greece/20460/2021	EPI_ISL_3545368	?	Kyriaki Tryfinopoulou et al	34, Alex. Fleming Str, 16672 Vari, Athens, Greece	Central National Laboratory ,Public Health Organization	Europe
Greece/105481/2021	EPI_ISL_1420747	?	Emmanouil Athanasiadis et al	Biomedical Research Foundation of the Academy of Athens (BRFAA)	Greek Genome Center, Biomedical Research Foundation of the Academy of Athens (BRFAA)	Europe
Guam/GU-CDC-2-4651375/2021	EPI_ISL_3242004	MZ709105.1	Mili Sheth et al	Guam Public Health Laboratory	Centers for Disease Control and Prevention Division of Viral Diseases, Pathogen Discovery	North America
Guam/GU-CDC-2-4356406/2021	EPI_ISL_2229097	MZ278298.1	Mili Sheth et al	Guam Public Health Laboratory	Centers for Disease Control and Prevention Division of Viral Diseases, Pathogen Discovery	North America
Ghana/WACCBIP-GS911/2021	EPI_ISL_2836950	?	Collins M. Morang'a et al	WACCBIP, University of Ghana, Accra, Ghana	WACCBIP, University of Ghana, Volta Road, Legon-Accra, Ghana	Africa
Iceland/11119/2021	EPI_ISL_3930075	?	Daniel F Gudbjartsson et al	The National University Hospital of Iceland	deCODE genetics	Europe
Guinea/CERFIG-24621/2021	EPI_ISL_4205887	?	Alpha Kabinet KEITA et al	Clinical specimen	Centre de Recherche et de Formation en Infectiologie Guinée	Africa
Guam/GU-CDC-2-4449070/2021	EPI_ISL_2451676	MZ358467.1	Mili Sheth et al	Guam Public Health Laboratory	Centers for Disease Control and Prevention Division of Viral Diseases, Pathogen Discovery	North America
Guam/GU-CDC-2-4718225/2021	EPI_ISL_3491412	MZ828207.1	Mili Sheth et al	Guam Public Health Laboratory	Centers for Disease Control and Prevention Division of Viral Diseases, Pathogen Discovery	North America
Iceland/3763/2020	EPI_ISL_827460	OU164692.1	Daniel F Gudbjartsson et al	deCODE genetics	deCODE genetics	Europe
Greece/31100/2021	EPI_ISL_4415284	?	Kyriaki Tryfinopoulou et al	Central Public Health Laboratory, National Public Health Organization	Central Public Health Laboratory, National Public Health Organization	Europe
Guangdong/IVDC-05-04/2021	EPI_ISL_2405170	?	Long Chen et al	Shenzhen Center for Disease Control and Prevention	National Institute for Viral Disease Control and Prevention, China CDC	Asia
HongKong/VM21033537/2021	EPI_ISL_3019497	?	Alan K.L. Tsang et al	North Lantau Hospital	Hong Kong Department of Health	Asia
Guam/GU-CDC-2-4524464/2021	EPI_ISL_2787651	MZ493515.1	Mili Sheth et al	Guam Public Health Laboratory	Centers for Disease Control and Prevention Division of Viral Diseases, Pathogen Discovery	North America
Iceland/6293/2020	EPI_ISL_829968	OU168595.1	Daniel F Gudbjartsson et al	deCODE genetics	deCODE genetics	Europe
Iceland/11207/2021	EPI_ISL_3930161	?	Daniel F Gudbjartsson et al	The National University Hospital of Iceland	deCODE genetics	Europe
Iceland/11532/2021	EPI_ISL_3930514	?	Daniel F Gudbjartsson et al	The National University Hospital of Iceland	deCODE genetics	Europe
Iceland/3452/2020	EPI_ISL_827145	OU164047.1	Daniel F Gudbjartsson et al	deCODE genetics	deCODE genetics	Europe
Guangdong/IVDC-05-15/2021	EPI_ISL_2405177	?	Long Chen et al	Shenzhen Center for Disease Control and Prevention	National Institute for Viral Disease Control and Prevention, China CDC	Asia
Guam/GU-CDC-2-4524458/2021	EPI_ISL_2787654	MZ493516.1	Mili Sheth et al	Guam Public Health Laboratory	Centers for Disease Control and Prevention Division of Viral Diseases, Pathogen Discovery	North America
Greece/140107/2021	EPI_ISL_2369259	?	Emmanouil Athanasiadis et al	Greek Genome Center, Biomedical Research Foundation of the Academy of Athens (BRFAA)	Greek Genome Center, Biomedical Research Foundation of the Academy of Athens (BRFAA)	Europe
Greece/16359/2021	EPI_ISL_3045189	?	Kyriaki Tryfinopoulou et al	Central Public Health Laboratory, National Public Health Organization	Central Public Health Laboratory, National Public Health Organization	Europe
HongKong/CM21000300/2021	EPI_ISL_5937315	?	Alan K.L. Tsang et al	Temporary Specimen Collection Centre at the AsiaWorld-Expo	Hong Kong Department of Health	Asia
Iceland/4229/2021	EPI_ISL_827922	OU165409.1	Daniel F Gudbjartsson et al	deCODE genetics	deCODE genetics	Europe
Ghana/FS-20-2352/2020	EPI_ISL_4602084	?	William K. Ampofo et al	National Influenza Centre	National Influenza Centre	Africa
Ghana/NMIMR-NTRA-13164/2020	EPI_ISL_1018088	MW598422.1	Adu et al	Immunology, Noguchi Memorial Institute for Medical Research	Immunology, Noguchi Memorial Institute for Medical Research	Africa
Greece/27/2021	EPI_ISL_2349004	?	Emmanouil Athanasiadis et al	Laboratory of Immunohematology, Division of Hematology	Greek Genome Center, Biomedical Research Foundation of the Academy of Athens (BRFAA)	Europe
HongKong/CM21000449/2021	EPI_ISL_3547092	?	Alan K.L. Tsang et al	Temporary Specimen Collection Centre at the AsiaWorld-Expo	Hong Kong Department of Health	Asia
Guam/GU-CDC-2-4651463/2021	EPI_ISL_3241997	MZ709098.1	Mili Sheth et al	Guam Public Health Laboratory	Centers for Disease Control and Prevention Division of Viral Diseases, Pathogen Discovery	North America
Iceland/11224/2021	EPI_ISL_3930178	?	Daniel F Gudbjartsson et al	The National University Hospital of Iceland	deCODE genetics	Europe
Guinea/Conakry_IPG18138/2021	EPI_ISL_2245891	?	Grayo Solene et al	Institut Pasteur de Guinée	Institut Pateur de Dakar	Africa
GuineaBissau/45LNSPGB/2021	EPI_ISL_2150999	?	Aladje Balde et al	Laboratório de Biologia Molecular Jean Piaget	MRCG at LSHTM, Genomics lab	Africa
Guam/GU-CDC-2-4651357/2021	EPI_ISL_3241993	MZ709094.1	Mili Sheth et al	Guam Public Health Laboratory	Centers for Disease Control and Prevention Division of Viral Diseases, Pathogen Discovery	North America
Guangdong/IVDC-05-09/2021	EPI_ISL_2405173	?	Long Chen et al	Shenzhen Center for Disease Control and Prevention	National Institute for Viral Disease Control and Prevention, China CDC	Asia
HongKong/VM21029277/2021	EPI_ISL_2651127	?	Alan K.L. Tsang et al	TUEN MUN HOSPITAL	Hong Kong Department of Health	Asia
Guam/GU-CDC-2-4718049/2021	EPI_ISL_3491400	MZ828195.1	Mili Sheth et al	Guam Public Health Laboratory	Centers for Disease Control and Prevention Division of Viral Diseases, Pathogen Discovery	North America
Iceland/11261/2021	EPI_ISL_3930215	?	Daniel F Gudbjartsson et al	The National University Hospital of Iceland	deCODE genetics	Europe
Greece/V827/2021	EPI_ISL_2214535	?	Anastasia Chatzidimitriou et al.	Department of Microbiology, AHEPA University Hospital	Institute of Applied Biosciences, Centre for Research and Technology Hellas	Europe
Greece/147450/2021	EPI_ISL_2369671	?	Emmanouil Athanasiadis et al	Greek Genome Center, Biomedical Research Foundation of the Academy of Athens (BRFAA)	Greek Genome Center, Biomedical Research Foundation of the Academy of Athens (BRFAA)	Europe
HongKong/CM21000372_WHP4741/2021	EPI_ISL_4648910	?	Dominic N.C. Tsang et al	Hong Kong Department of Health	School of Public Health, The University of Hong Kong	Asia
Guam/GU-CDC-2-4919006/2021	EPI_ISL_4539491	OK300461.1	Mili Sheth et al	Guam Public Health Laboratory	Centers for Disease Control and Prevention Division of Viral Diseases, Pathogen Discovery	North America
Guam/GU-CDC-2-4918946/2021	EPI_ISL_4539464	OK300434.1	Mili Sheth et al	Guam Public Health Laboratory	Centers for Disease Control and Prevention Division of Viral Diseases, Pathogen Discovery	North America
HongKong/HKPU-11216/2021	EPI_ISL_2713210	MZ266493.1	Gilman Kit-Hang Siu et al	Department of Health Technology and Informatics, The Hong Kong Polytechnic University	Department of Health Technology and Informatics, The Hong Kong Polytechnic University	Asia
GuineaBissau/11LNSPGB/2021	EPI_ISL_2150984	?	Aladje Balde et al	Laboratório de Biologia Molecular Jean Piaget	MRCG at LSHTM, Genomics lab	Africa
Guam/GU-CDC-2-4448981/2021	EPI_ISL_2451688	MZ358471.1	Mili Sheth et al	Guam Public Health Laboratory	Centers for Disease Control and Prevention Division of Viral Diseases, Pathogen Discovery	North America
Guam/GU-CDC-2-4919116/2021	EPI_ISL_4539492	OK300462.1	Mili Sheth et al	Guam Public Health Laboratory	Centers for Disease Control and Prevention Division of Viral Diseases, Pathogen Discovery	North America
Guam/GU-CDC-2-4611269/2021	EPI_ISL_3355210	MZ780709.1	Mili Sheth et al	Guam Public Health Laboratory	Centers for Disease Control and Prevention Division of Viral Diseases, Pathogen Discovery	North America
Guam/GU-CDC-2-4176739/2021	EPI_ISL_1798906	MZ056219.1	Mili Sheth et al	Guam Public Health Laboratory	Centers for Disease Control and Prevention Division of Viral Diseases, Pathogen Discovery	North America
Ghana/NMIMR-PUR-21-7004/2021	EPI_ISL_8065579	?	Bright Adu et al	Noguchi Memorial Institute for Medical Research, University of Ghana, Legon, Ghana	Noguchi Memorial Institute for Medical Research, University of Ghana, Legon, Ghana	Africa
Guinea/Conakry_IPG18068/2021	EPI_ISL_2245888	?	Grayo Solene et al	Institut Pasteur de Guinée	Institut Pateur de Dakar	Africa
Guam/GU-CDC-STM-000070742/2021	EPI_ISL_2270556	MZ291149.1	Dakota Howard et al	Helix/Illumina	Centers for Disease Control and Prevention Division of Viral Diseases, Pathogen Discovery	North America
Guam/GU-CDC-2-4611255/2021	EPI_ISL_3355200	MZ780699.1	Mili Sheth et al	Guam Public Health Laboratory	Centers for Disease Control and Prevention Division of Viral Diseases, Pathogen Discovery	North America
Greece/16386/2021	EPI_ISL_3045198	?	Kyriaki Tryfinopoulou et al	Central Public Health Laboratory, National Public Health Organization	Central Public Health Laboratory, National Public Health Organization	Europe
Ghana/WACCBIP-GS1794/2021	EPI_ISL_10334556	?	Collins M. Morang'a et al	WACCBIP, University of Ghana	WACCBIP, University of Ghana	Africa
Guam/GU-CDC-2-4448974/2021	EPI_ISL_2451686	MZ358470.1	Mili Sheth et al	Guam Public Health Laboratory	Centers for Disease Control and Prevention Division of Viral Diseases, Pathogen Discovery	North America
Ghana/FS-20-2346/2020	EPI_ISL_4602083	?	William K. Ampofo et al	National Influenza Centre	National Influenza Centre	Africa
Guinea/Conakry_IPG18005/2021	EPI_ISL_2245887	?	Grayo Solene et al	Institut Pasteur de Guinée	Institut Pateur de Dakar	Africa
Greece/102290/2021	EPI_ISL_1420669	?	Emmanouil Athanasiadis et al	Biomedical Research Foundation of the Academy of Athens (BRFAA)	Greek Genome Center, Biomedical Research Foundation of the Academy of Athens (BRFAA)	Europe
Guam/GU-CDC-2-4449184/2021	EPI_ISL_2451679	MZ358468.1	Mili Sheth et al	Guam Public Health Laboratory	Centers for Disease Control and Prevention Division of Viral Diseases, Pathogen Discovery	North America
Greece/V1172/2021	EPI_ISL_2235281	?	Anastasia Chatzidimitriou et al.	Department of Microbiology, AHEPA University Hospital	Institute of Applied Biosciences, Centre for Research and Technology Hellas	Europe
Germany/TH-RKI-I-234030/2021	EPI_ISL_4227703	?	?	amedes MVZ für Laboratoriumsdiagnostik Erfurt	Robert Koch Institute	Europe
Ghana/FS-21-791/2021	EPI_ISL_4602031	?	William K. Ampofo et al	National Influenza Centre	National Influenza Centre	Africa
Guinea/Conakry_21846/2021	EPI_ISL_3988382	?	Grayo Solene et al	Institut Pasteur de Guinée	Institut Pateur de Dakar	Africa
Guangdong/IVDC-05-07/2021	EPI_ISL_2426143	?	Long Chen et al	Shenzhen Center for Disease Control and Prevention	National Institute for Viral Disease Control and Prevention, China CDC	Asia
Guam/GU-CDC-2-4611091/2021	EPI_ISL_3355148	MZ780647.1	Mili Sheth et al	Guam Public Health Laboratory	Centers for Disease Control and Prevention Division of Viral Diseases, Pathogen Discovery	North America
Ghana/WACCBIP-GS414/2021	EPI_ISL_1255275	?	Collins M. Morang'a et al	West African Centre for Cell Biology of Infectious Pathogens (WACCBIP), University of Ghana, Accra, Ghana	West African Centre for Cell Biology of Infectious Pathogens (WACCBIP), University of Ghana, Volta Road, Legon-Accra, Ghana	Africa
Guam/GU-CDC-2-4611198/2021	EPI_ISL_3355195	MZ780694.1	Mili Sheth et al	Guam Public Health Laboratory	Centers for Disease Control and Prevention Division of Viral Diseases, Pathogen Discovery	North America
Guinea/Conakry_21225/2021	EPI_ISL_3988376	?	Grayo Solene et al	Institut Pasteur de Guinée	Institut Pateur de Dakar	Africa
GuineaBissau/JPLNSP0034/2021	EPI_ISL_2110851	?	Aladje Balde et al	Reitor da Universidade Jean Piaget Guine-Bissau	MRCG at LSHTM, Genomics lab	Africa
HongKong/HKPU-11837/2021	EPI_ISL_2713263	?	Gilman Kit-Hang Siu et al	Department of Health Technology and Informatics, The Hong Kong Polytechnic University	Department of Health Technology and Informatics, The Hong Kong Polytechnic University	Asia
India/AP-CCMB-CIA7816/2021	EPI_ISL_3935311	?	B Himasri et al	AP SSO	CSIR-Centre for Cellular and Molecular Biology - INSACOG	Asia
Guam/GU-CDC-2-4524573/2021	EPI_ISL_2787662	MZ493519.1	Mili Sheth et al	Guam Public Health Laboratory	Centers for Disease Control and Prevention Division of Viral Diseases, Pathogen Discovery	North America
Guam/GU-CDC-2-4448971/2021	EPI_ISL_2451693	MZ358473.1	Mili Sheth et al	Guam Public Health Laboratory	Centers for Disease Control and Prevention Division of Viral Diseases, Pathogen Discovery	North America
GuineaBissau/JPLNSP0036/2021	EPI_ISL_2110854	?	Aladje Balde et al	Reitor da Universidade Jean Piaget Guine-Bissau	MRCG at LSHTM, Genomics lab	Africa
Guam/GU-CDC-2-4718131/2021	EPI_ISL_3491410	MZ828205.1	Mili Sheth et al	Guam Public Health Laboratory	Centers for Disease Control and Prevention Division of Viral Diseases, Pathogen Discovery	North America
Guam/GU-CDC-2-4611090/2021	EPI_ISL_3355147	MZ780646.1	Mili Sheth et al	Guam Public Health Laboratory	Centers for Disease Control and Prevention Division of Viral Diseases, Pathogen Discovery	North America
Guangdong/IVDC-06-01/2021	EPI_ISL_2500849	?	Long Chen et al	Shenzhen Center for Disease Control and Prevention	National Institute for Viral Disease Control and Prevention, China CDC	Asia
Guam/GU-CDC-2-4243086/2021	EPI_ISL_1823587	MZ082502.1	Mili Sheth et al	Guam Public Health Laboratory	Centers for Disease Control and Prevention Division of Viral Diseases, Pathogen Discovery	North America
Guinea/CERFIG-18735/2021	EPI_ISL_4205886	?	Alpha Kabinet KEITA et al	Clinical specimen	Centre de Recherche et de Formation en Infectiologie Guinée	Africa
Ghana/WACCBIP-GS613/2021	EPI_ISL_10438336	?	Collins M. Morang'a et al	WACCBIP, University of Ghana	WACCBIP, University of Ghana	Africa
Ghana/WACCBIP-GS125/2021	EPI_ISL_944712	MW571174.1	Morang'a et al	Department of Biochemistry, Cell and Molecular Biology, West African Centre for Cell Biology of Infectious Pathogens (WACCBIP), University of Ghana	Department of Biochemistry, Cell and Molecular Biology, West African Centre for Cell Biology of Infectious Pathogens (WACCBIP), University of Ghana	Africa
Greece/KEDY_85552/2021	EPI_ISL_1497321	?	Kyriaki Tryfinopoulou et al	National Public Health Organization	National Public Health Organization	Europe
HongKong/CM21000063/2021	EPI_ISL_1914527	?	Dominic N.C. Tsang et al	Hong Kong Department of Health	School of Public Health, The University of Hong Kong	Asia
Guam/GU-CDC-2-4718120/2021	EPI_ISL_3491406	MZ828201.1	Mili Sheth et al	Guam Public Health Laboratory	Centers for Disease Control and Prevention Division of Viral Diseases, Pathogen Discovery	North America
Ghana/nCoV-TRA-656/2021	EPI_ISL_2873845	?	William K. Ampofo et al	National Influenza Centre	National Influenza Centre	Africa
Iceland/8274/2021	EPI_ISL_3927239	?	Daniel F Gudbjartsson et al	The National University Hospital of Iceland	deCODE genetics	Europe
HongKong/CH21066203/2021	EPI_ISL_2651122	?	Alan K.L. Tsang et al	QUARANTINE CAMP	Hong Kong Department of Health	Asia
Greece/Z_285/2021	EPI_ISL_1920714	?	Anna Papa et al	National Influenza Centre for Northern Greece, Aristotle University of Thessaloniki	Central Public Health Laboratory, National Public Health Organization	Europe
Iceland/11776/2021	EPI_ISL_3930758	?	Daniel F Gudbjartsson et al	The National University Hospital of Iceland	deCODE genetics	Europe
Iceland/11866/2021	EPI_ISL_3930848	?	Daniel F Gudbjartsson et al	The National University Hospital of Iceland	deCODE genetics	Europe
Greece/EKAR_95331/2021	EPI_ISL_2566040	?	G.Magiorkinis et al	National Reference Centre for Retroviruses, Medical School, University of Athens	Central Public Health Lab, National Public Health Organization	Europe
Iceland/7564/2021	EPI_ISL_3926532	?	Daniel F Gudbjartsson et al	The National University Hospital of Iceland	deCODE genetics	Europe
Iceland/11334/2021	EPI_ISL_3930303	?	Daniel F Gudbjartsson et al	The National University Hospital of Iceland	deCODE genetics	Europe
Guam/GU-CDC-2-4448982/2021	EPI_ISL_2451690	MZ358472.1	Mili Sheth et al	Guam Public Health Laboratory	Centers for Disease Control and Prevention Division of Viral Diseases, Pathogen Discovery	North America
Guam/GU-CDC-2-4919044/2021	EPI_ISL_4539489	OK300459.1	Mili Sheth et al	Guam Public Health Laboratory	Centers for Disease Control and Prevention Division of Viral Diseases, Pathogen Discovery	North America
Guam/GU-CDC-2-4651477/2021	EPI_ISL_3242003	MZ709104.1	Mili Sheth et al	Guam Public Health Laboratory	Centers for Disease Control and Prevention Division of Viral Diseases, Pathogen Discovery	North America
Ghana/FS-20-2261/2020	EPI_ISL_4602081	?	William K. Ampofo et al	National Influenza Centre	National Influenza Centre	Africa
Ghana/nCoV-TRA-729/2021	EPI_ISL_2873868	?	William K. Ampofo et al	National Influenza Centre	National Influenza Centre	Africa
Guinea/CERFIG-19710/2021	EPI_ISL_4205877	?	Alpha Kabinet KEITA et al	Clinical specimen	Centre de Recherche et de Formation en Infectiologie Guinée	Africa
Hungary/HM-0123-102/2021	EPI_ISL_1041204	?	Endre Gábor Tóth et al	Hungarian Defence Forces Military Medical Centre	National Laboratory of Virology, Szentágothai Research Centre	Europe
Guam/GU-CDC-2-4176749/2021	EPI_ISL_1798902	MZ056217.1	Mili Sheth et al	Guam Public Health Laboratory	Centers for Disease Control and Prevention Division of Viral Diseases, Pathogen Discovery	North America
Ghana/WACCBIP-GS126/2021	EPI_ISL_944724	MW571186.1	Morang'a et al	Department of Biochemistry, Cell and Molecular Biology, West African Centre for Cell Biology of Infectious Pathogens (WACCBIP), University of Ghana	Department of Biochemistry, Cell and Molecular Biology, West African Centre for Cell Biology of Infectious Pathogens (WACCBIP), University of Ghana	Africa
Guam/GU-CDC-2-4356427/2021	EPI_ISL_2229096	MZ278297.1	Mili Sheth et al	Guam Public Health Laboratory	Centers for Disease Control and Prevention Division of Viral Diseases, Pathogen Discovery	North America
GuineaBissau/JPLNSP0037/2021	EPI_ISL_2110856	?	Aladje Balde et al	Reitor da Universidade Jean Piaget Guine-Bissau	MRCG at LSHTM, Genomics lab	Africa
Guam/GU-CDC-2-4524393/2021	EPI_ISL_2787645	MZ493513.1	Mili Sheth et al	Guam Public Health Laboratory	Centers for Disease Control and Prevention Division of Viral Diseases, Pathogen Discovery	North America
Hungary/HM-0122-362/2021	EPI_ISL_1041203	?	Endre Gábor Tóth et al	Hungarian Defence Forces Military Medical Centre	National Laboratory of Virology, Szentágothai Research Centre	Europe
HongKong/VM21012351/2021	EPI_ISL_1963608	?	Dominic N.C. Tsang et al	Hong Kong Department of Health	School of Public Health, The University of Hong Kong	Asia
Ghana/FS-20-2190/2020	EPI_ISL_4602080	?	William K. Ampofo et al	National Influenza Centre	National Influenza Centre	Africa
HongKong/VM21018710_WHP4313/2021	EPI_ISL_4648269	?	Dominic N.C. Tsang et al	Hong Kong Department of Health	School of Public Health, The University of Hong Kong	Asia
Ghana/WACCBIP-GS59/2021	EPI_ISL_944725	MW571187.1	Morang'a et al	Department of Biochemistry, Cell and Molecular Biology, West African Centre for Cell Biology of Infectious Pathogens (WACCBIP), University of Ghana	Department of Biochemistry, Cell and Molecular Biology, West African Centre for Cell Biology of Infectious Pathogens (WACCBIP), University of Ghana	Africa
Greece/V1174/2021	EPI_ISL_2235282	?	Anastasia Chatzidimitriou et al.	Department of Microbiology, AHEPA University Hospital	Institute of Applied Biosciences, Centre for Research and Technology Hellas	Europe
Germany/un-RKI-I-0316/2020	EPI_ISL_1048255	?	R. Grosser et al	Labor Dr. Wisplinghoff - Köln	Robert Koch Institute, Influenza and respiratory viruses FG17 & Bioinformatics MF1, Berlin, Germany	Europe
HongKong/HKPU-08259/2020	EPI_ISL_1020214	?	Gilman Kit-Hang Siu et al	Department of Health Technology and Informatics, The Hong Kong Polytechnic University	Department of Health Technology and Informatics, The Hong Kong Polytechnic University	Asia
India/AP-CCMB-CIA9170/2021	EPI_ISL_4546471	?	Priya Nurkurthy et al	AP SSO	CSIR-Centre for Cellular and Molecular Biology - INSACOG	Asia
Guam/GU-CDC-2-4356526/2021	EPI_ISL_2229102	MZ278303.1	Mili Sheth et al	Guam Public Health Laboratory	Centers for Disease Control and Prevention Division of Viral Diseases, Pathogen Discovery	North America
Iceland/11346/2021	EPI_ISL_3930327	?	Daniel F Gudbjartsson et al	The National University Hospital of Iceland	deCODE genetics	Europe
Guam/GU-CDC-2-4651472/2021	EPI_ISL_3241999	MZ709100.1	Mili Sheth et al	Guam Public Health Laboratory	Centers for Disease Control and Prevention Division of Viral Diseases, Pathogen Discovery	North America
Guam/GU-CDC-2-4356437/2021	EPI_ISL_2229090	MZ278291.1	Mili Sheth et al	Guam Public Health Laboratory	Centers for Disease Control and Prevention Division of Viral Diseases, Pathogen Discovery	North America
Guam/GU-CDC-2-4449198/2021	EPI_ISL_2451667	MZ358464.1	Mili Sheth et al	Guam Public Health Laboratory	Centers for Disease Control and Prevention Division of Viral Diseases, Pathogen Discovery	North America
Greece/10191404/2021	EPI_ISL_3545326	?	N.Siafakas et al	Microbiology Laboratory, Attikon University Hospital, Athens	Central National Laboratory ,Public Health Organization	Europe
Hungary/UD-S51/2021	EPI_ISL_826272	?	Endre Gábor Tóth et al	University of Debrecen, Department of Medical Microbiology	National Laboratory of Virology, Szentágothai Research Centre	Europe
Hungary/UD-V147/2021	EPI_ISL_826273	?	Endre Gábor Tóth et al	University of Debrecen, Department of Medical Microbiology	National Laboratory of Virology, Szentágothai Research Centre	Europe
Ghana/NMIMR-NTRA-21-6331/2021	EPI_ISL_2361920	?	Bright Adu et al	Noguchi Memorial Institute for Medical Research, University of Ghana, Legon, Ghana	Institute of Tropical Medicine, Universitätsklinikum Tübingen, Germany	Africa
Ghana/FS-21-784/2021	EPI_ISL_4602029	?	William K. Ampofo et al	National Influenza Centre	National Influenza Centre	Africa
Guam/GU-CDC-2-4611080/2021	EPI_ISL_3355139	MZ780638.1	Mili Sheth et al	Guam Public Health Laboratory	Centers for Disease Control and Prevention Division of Viral Diseases, Pathogen Discovery	North America
Iceland/7088/2021	EPI_ISL_3926057	?	Daniel F Gudbjartsson et al	The National University Hospital of Iceland	deCODE genetics	Europe
Ghana/NMIMR-NTRA-15362/2020	EPI_ISL_1018097	MW598431.1	Adu et al	Immunology, Noguchi Memorial Institute for Medical Research	Immunology, Noguchi Memorial Institute for Medical Research	Africa
Iceland/11353/2021	EPI_ISL_3930335	?	Daniel F Gudbjartsson et al	The National University Hospital of Iceland	deCODE genetics	Europe
HongKong/HKPU-11013/2021	EPI_ISL_2713223	?	Gilman Kit-Hang Siu et al	Department of Health Technology and Informatics, The Hong Kong Polytechnic University	Department of Health Technology and Informatics, The Hong Kong Polytechnic University	Asia
Guam/GU-CDC-2-4449199/2021	EPI_ISL_2451674	MZ358466.1	Mili Sheth et al	Guam Public Health Laboratory	Centers for Disease Control and Prevention Division of Viral Diseases, Pathogen Discovery	North America
Guam/GU-CDC-2-4718118/2021	EPI_ISL_3491403	MZ828198.1	Mili Sheth et al	Guam Public Health Laboratory	Centers for Disease Control and Prevention Division of Viral Diseases, Pathogen Discovery	North America
Iceland/11209/2021	EPI_ISL_3930163	?	Daniel F Gudbjartsson et al	The National University Hospital of Iceland	deCODE genetics	Europe
India/AP-CCMB-CIB0082/2021	EPI_ISL_5417072	?	Sumedha Avadhanula et al	AP SSO	CSIR-Centre for Cellular and Molecular Biology-INSACOG	Asia
HongKong/HKPU-00015/2021	EPI_ISL_1472377	?	Siu et al	Department of Health Technology and Informatics, The Hong Kong Polytechnic University	Department of Health Technology and Informatics, The Hong Kong Polytechnic University	Asia
Greece/202535/2021	EPI_ISL_2371082	?	Emmanouil Athanasiadis et al	Laboratory of Clinical Virology	Greek Genome Center, Biomedical Research Foundation of the Academy of Athens (BRFAA)	Europe
Iceland/7059/2021	EPI_ISL_3926028	?	Daniel F Gudbjartsson et al	The National University Hospital of Iceland	deCODE genetics	Europe
Guam/GU-CDC-2-4611176/2021	EPI_ISL_3355177	MZ780676.1	Mili Sheth et al	Guam Public Health Laboratory	Centers for Disease Control and Prevention Division of Viral Diseases, Pathogen Discovery	North America
HongKong/HKPU-11217/2021	EPI_ISL_2713209	?	Gilman Kit-Hang Siu et al	Department of Health Technology and Informatics, The Hong Kong Polytechnic University	Department of Health Technology and Informatics, The Hong Kong Polytechnic University	Asia
Guam/GU-CDC-2-4651479/2021	EPI_ISL_3241995	MZ709096.1	Mili Sheth et al	Guam Public Health Laboratory	Centers for Disease Control and Prevention Division of Viral Diseases, Pathogen Discovery	North America
Guam/GU-CDC-2-4919107/2021	EPI_ISL_4539483	OK300453.1	Mili Sheth et al	Guam Public Health Laboratory	Centers for Disease Control and Prevention Division of Viral Diseases, Pathogen Discovery	North America
Greece/89089/2020	EPI_ISL_2301885	?	Emmanouil Athanasiadis et al	Greek Genome Center, Biomedical Research Foundation of the Academy of Athens (BRFAA)	Greek Genome Center, Biomedical Research Foundation of the Academy of Athens (BRFAA)	Europe
Iceland/11557/2021	EPI_ISL_3930539	?	Daniel F Gudbjartsson et al	The National University Hospital of Iceland	deCODE genetics	Europe
India/AP-CCMB-CIA9181/2021	EPI_ISL_4546508	?	Lamuk Zaveri et al	AP SSO	CSIR-Centre for Cellular and Molecular Biology - INSACOG	Asia
Guam/GU-CDC-2-4176710/2021	EPI_ISL_1798904	MZ056218.1	Mili Sheth et al	Guam Public Health Laboratory	Centers for Disease Control and Prevention Division of Viral Diseases, Pathogen Discovery	North America
Greece/20705/2021	EPI_ISL_3545423	?	Kyriaki Tryfinopoulou et al	34, Alex. Fleming Str, 16672 Vari, Athens, Greece	Central National Laboratory ,Public Health Organization	Europe
Guinea/CERFIG-24622/2021	EPI_ISL_4205882	?	Alpha Kabinet KEITA et al	Clinical specimen	Centre de Recherche et de Formation en Infectiologie Guinée	Africa
Guangdong/IVDC-05-10/2021	EPI_ISL_2432957	?	Long Chen et al	Shenzhen Center for Disease Control and Prevention	National Institute for Viral Disease Control and Prevention, China CDC	Asia
Guyana/70550/2021	EPI_ISL_8939085	?	Nikita S. D. Sahadeo et al	The Caribbean Public Health Agency	Carrington Lab, Department of Preclinical Sciences, Faculty of Medical Sciences, The University of the West Indies, St Augustine Campus	South America
HongKong/VM21010780/2021	EPI_ISL_1963596	?	Dominic N.C. Tsang et al	Hong Kong Department of Health	School of Public Health, The University of Hong Kong	Asia
HongKong/3268-P2/2020	EPI_ISL_9162575	?	Kenrie Pui et al	School of Public Health, The University of Hong Kong	School of Public Health, The University of Hong Kong	Asia
Guinea/Conakry_21193/2021	EPI_ISL_3988375	?	Grayo Solene et al	Institut Pasteur de Guinée	Institut Pateur de Dakar	Africa
Iceland/11720/2021	EPI_ISL_3930702	?	Daniel F Gudbjartsson et al	The National University Hospital of Iceland	deCODE genetics	Europe
Guinea/Conakry_IPG18289/2021	EPI_ISL_2245892	?	Grayo Solene et al	Institut Pasteur de Guinée	Institut Pateur de Dakar	Africa
India/AP-CCMB-CIB7539/2021	EPI_ISL_8058435	?	Valli Nagalakshmi Undamatla et al	AP SSO	CSIR-Centre for Cellular and Molecular Biology-INSACOG	Asia
HongKong/VM21025587_WHP4667/2021	EPI_ISL_4648864	?	Dominic N.C. Tsang et al	Hong Kong Department of Health	School of Public Health, The University of Hong Kong	Asia
Guinea/IP-GNC_21228/2021	EPI_ISL_3988377	?	Grayo Solene et al	Institut Pasteur de Guinée	Institut Pateur de Dakar	Africa
Guam/GU-CDC-2-4356426/2021	EPI_ISL_2229100	MZ278301.1	Mili Sheth et al	Guam Public Health Laboratory	Centers for Disease Control and Prevention Division of Viral Diseases, Pathogen Discovery	North America
Greece/146307/2021	EPI_ISL_2369496	?	Emmanouil Athanasiadis et al	Laboratory of Clinical Virology	Greek Genome Center, Biomedical Research Foundation of the Academy of Athens (BRFAA)	Europe
Guam/GU-CDC-2-4356525/2021	EPI_ISL_2229095	MZ278296.1	Mili Sheth et al	Guam Public Health Laboratory	Centers for Disease Control and Prevention Division of Viral Diseases, Pathogen Discovery	North America
Iceland/11178/2021	EPI_ISL_3930134	?	Daniel F Gudbjartsson et al	The National University Hospital of Iceland	deCODE genetics	Europe
Guam/GU-CDC-2-4651363/2021	EPI_ISL_3241996	MZ709097.1	Mili Sheth et al	Guam Public Health Laboratory	Centers for Disease Control and Prevention Division of Viral Diseases, Pathogen Discovery	North America
HongKong/CM21000286-2/2021	EPI_ISL_5937312	?	Alan K.L. Tsang et al	Temporary Specimen Collection Centre at the AsiaWorld-Expo	Hong Kong Department of Health	Asia
Guam/GU-CDC-2-4524490/2021	EPI_ISL_2787610	MZ493501.1	Mili Sheth et al	Guam Public Health Laboratory	Centers for Disease Control and Prevention Division of Viral Diseases, Pathogen Discovery	North America
Iceland/11038/2021	EPI_ISL_3929995	?	Daniel F Gudbjartsson et al	The National University Hospital of Iceland	deCODE genetics	Europe
Guam/GU-CDC-2-4651451/2021	EPI_ISL_3242001	MZ709102.1	Mili Sheth et al	Guam Public Health Laboratory	Centers for Disease Control and Prevention Division of Viral Diseases, Pathogen Discovery	North America
India/JK-NCDC-INSACOG-1309122/2021	EPI_ISL_1908774	?	Radhakrishnan V. S et al	Biotechnology Division, NCDC Delhi	NCDC Delhi, Biotechnology Division	Asia
India/DL-NCDC-210928/2021	EPI_ISL_2502208	?	Priyanka Singh et al	National Centre for Disease Control (NCDC) Biotechnology Division, Delhi	NCDC Delhi, Biotechnology Division INSACOG	Asia
India/CH-NCDC-3809221/2021	EPI_ISL_4447031	?	Mahesh S Dhar et al	National Centre for Disease Control (NCDC) Biotechnology Division, Delhi - INSACOG	NCDC Delhi, Biotechnology Division -INSACOG	Asia
India/KL-GENESCOV01613/2021	EPI_ISL_7217687	?	INSACOG-IGIB et al	INSACOG-IGIB and Kerala State SARS-COV-2 Genome Surveillance Programme (GENESCOV2)	INSACOG and GENESCOV2 at CSIR Institute of Genomics and Integrative Biology	Asia
India/DEL-NCDC-INSACOG-1309108/2021	EPI_ISL_1908719	?	Radhakrishnan V. S et al	Biotechnology Division, NCDC Delhi	NCDC Delhi, Biotechnology Division	Asia
India/GJ-ICMR-NIV-INSACOG-GSEQ-6291/2021	EPI_ISL_6460788	?	Dr. Varsha Potdar et al	ICMR-National Institute of Virology - INSACOG	NIV Influenza	Asia
India/CG-ICMR-MCL_4996_4869/2021	EPI_ISL_3119551	?	Pragya D Yadav et al	Indian Council of Medical Research-National Institute of Virology, Microbial Containment Complex	Indian Council of Medical Research-National Institute of Virology, Microbial Containment Complex	Asia
India/KA-SEQ_4729_S127_R1_001/2021	EPI_ISL_6019815	?	Uma Ramakrishnan et al	VRDL, Department of Microbiology, Koppal Institute of Medical Sciences	inStem NCBS – INSACOG	Asia
India/GJ-ICMR-NIV-INSACOG-GSEQ-1167/2020	EPI_ISL_1703896	?	Potdar et al	ICMR-National Institute of Virology - INSACOG	NIV Influenza	Asia
India/KA-RFNB-1980/2021	EPI_ISL_13377065	?	Darshan Sreenivas et al	BBMP	National Center for Biological Sciences, TIFR - Rockefeller Foundation	Asia
India/GJ-GBRC522a/2020	EPI_ISL_1677743	MZ268634.1	Zuber Saiyed et al	GMERS Medical College and Hospital, Gotri	Gujarat Biotechnology Research Centre	Asia
India/DL-ILBS-WGS631/2021	EPI_ISL_7379375	?	Ekta Gupta et al	MOLQ LABORATORY	The Institute of Liver and Biliary Sciences (ILBS)	Asia
India/ILSGS00717/2021	EPI_ISL_1663348	?	Sunil K. Raghav et al	RIMS, Ranchi	Institute of Life Sciences - INSACOG	Asia
India/DL-NCDC-1209305/2021	EPI_ISL_2448256	?	Mahesh S Dhar et al	National Centre for Disease Control (NCDC) Biotechnology Division, Delhi	NCDC Delhi, Biotechnology Division INSACOG	Asia
India/KA-NIMH-SEQ-109/2021	EPI_ISL_995709	OM073900.1	Chitra Pattabiraman et al	BANGALORE MEDICAL COLLEGE AND RESEARCH INSTITUTE	Department of Neurovirology, National Institute of Mental Health and Neurosciences (NIMHANS)	Asia
India/KA-SEQ_4717_S115_R1_001/2021	EPI_ISL_6019829	?	Uma Ramakrishnan et al	District Surveillance Unit, Raichur	inStem NCBS – INSACOG	Asia
India/HP-173/2020	EPI_ISL_2099619	?	To be addded later et al	National Centre for Disease Control	CDFD -INSACOG	Asia
India/JK-ICMR-MCL_4949_4937/2021	EPI_ISL_3432287	?	Pragya D Yadav et al	Indian Council of Medical Research-National Institute of Virology, Microbial Containment Complex	Indian Council of Medical Research-National Institute of Virology, Microbial Containment Complex	Asia
India/DL-NCDC-400981/2021	EPI_ISL_4569737	?	Mahesh S Dhar et al	National Centre for Disease Control (NCDC) Biotechnology Division, Delhi - INSACOG	NCDC Delhi, Biotechnology Division -INSACOG	Asia
India/GJ-ICMR-NIV-INSACOG-GSEQ-5260/2021	EPI_ISL_3982488	?	Potdar et al	ICMR-National Institute of Virology - INSACOG	NIV Influenza	Asia
India/KA-NIMH-SEQ-13/2020	EPI_ISL_803903	OM073818.1	Chitra Pattabiraman et al	Shimoga Institute of Medical Sciences	Department of Neurovirology, National Institute of Mental Health and Neurosciences (NIMHANS)	Asia
India/HR-IGIB-0607100193712/2021	EPI_ISL_2880436	?	INSACOG et al	INSACOG Surveillance	INSACOG at CSIR Institute of Genomics and Integrative Biology	Asia
India/JK-NCDC-4709354/2021	EPI_ISL_11050145	?	Robin Marwal et al	National Centre for Disease Control (NCDC) Biotechnology Division, Delhi - INSACOG	NCDC Delhi, Biotechnology Division -INSACOG	Asia
India/DL-ILBS-93099/2021	EPI_ISL_6023750	?	Ekta Gupta et al	Clinical Virology Laboratory, ILBS	ILBS	Asia
India/JK-NCDC-2809112/2021	EPI_ISL_2460954	?	Meena Datta et al	National Centre for Disease Control (NCDC) Biotechnology Division, Delhi	NCDC Delhi, Biotechnology Division INSACOG	Asia
India/GJ-ICMR-NIV-INSACOG-GSEQ-553/2020	EPI_ISL_1703802	?	Potdar et al	ICMR-National Institute of Virology - INSACOG	NIV Influenza	Asia
India/RJ-NCDC-1809142/2020	EPI_ISL_2556673	?	Kalaiarasan Ponnusamy et al	National Centre for Disease Control (NCDC) Biotechnology Division, Delhi	NCDC Delhi, Biotechnology Division INSACOG	Asia
India/MP-NCDC-4109229/2021	EPI_ISL_4493137	?	Mahesh S Dhar et al	National Centre for Disease Control (NCDC) Biotechnology Division, Delhi - INSACOG	NCDC Delhi, Biotechnology Division -INSACOG	Asia
India/PB-NCDC-200979/2021	EPI_ISL_2460805	?	Meena Datta et al	National Centre for Disease Control (NCDC) Biotechnology Division, Delhi	NCDC Delhi, Biotechnology Division INSACOG	Asia
India/RJ-NCDC-1809380/2020	EPI_ISL_2556831	?	Kalaiarasan Ponnusamy et al	National Centre for Disease Control (NCDC) Biotechnology Division, Delhi	NCDC Delhi, Biotechnology Division INSACOG	Asia
India/MH-NIV-VOC-171/2020	EPI_ISL_1034183	?	Potdar et al	NIV Influenza	NIV Influenza	Asia
India/MH-ICMR-NIV-INSACOG-287775/2020	EPI_ISL_1703660	?	Potdar et al	ICMR-National Institute of Virology - INSACOG	NIV Influenza	Asia
India/MH-ICMR_MCL_21_10055_8_7723/2021	EPI_ISL_8350531	?	Pragya D. Yadav et al	Indian Council of Medical Research-National Institute of Virology, Microbial Containment Complex	Indian Council of Medical Research-National Institute of Virology, Microbial Containment Complex	Asia
India/PB-NCDC-3109104/2021	EPI_ISL_4435979	?	Radhakrishnan V. S et al	National Centre for Disease Control (NCDC) Biotechnology Division, Delhi - INSACOG	NCDC Delhi, Biotechnology Division -INSACOG	Asia
India/PB-NCDC-5909324/2021	EPI_ISL_11053460	?	Kalaiarasan Ponnusamy et al	National Centre for Disease Control (NCDC) Biotechnology Division, Delhi - INSACOG	NCDC Delhi, Biotechnology Division -INSACOG	Asia
India/TG-RFCH00684_CIB2987/2021	EPI_ISL_6877757	?	Sumedha Avadhanula et al	CSIR-Centre for Cellular and Molecular Biology	CSIR-Centre for Cellular and Molecular Biology	Asia
India/MH-ICMR_MCL_21_10055_7_7722/2021	EPI_ISL_8350533	?	Pragya D. Yadav et al	Indian Council of Medical Research-National Institute of Virology, Microbial Containment Complex	Indian Council of Medical Research-National Institute of Virology, Microbial Containment Complex	Asia
India/PB-208/2021	EPI_ISL_2233656	?	Murali Bashyam et al	National Centre for Disease Control	CDFD -INSACOG	Asia
India/PB-NCDC-1409167/2021	EPI_ISL_2460357	?	Manoj K Singh et al	National Centre for Disease Control (NCDC) Biotechnology Division, Delhi	NCDC Delhi, Biotechnology Division INSACOG	Asia
India/RJ-SMS-ICMR-INSACOG-TS-915/2021	EPI_ISL_12157291	?	Bharti Malhotra et al	SMS MEDICAL COLLEGE,JAIPUR	NIV Influenza	Asia
India/MH-ICMR_MCL_21_10055_7715/2021	EPI_ISL_8350532	?	Pragya D. Yadav et al	Indian Council of Medical Research-National Institute of Virology, Microbial Containment Complex	Indian Council of Medical Research-National Institute of Virology, Microbial Containment Complex	Asia
India/PB-NCDC-5909326/2021	EPI_ISL_11053462	?	Kalaiarasan Ponnusamy et al	National Centre for Disease Control (NCDC) Biotechnology Division, Delhi - INSACOG	NCDC Delhi, Biotechnology Division -INSACOG	Asia
India/PB-NCDC-1409365/2021	EPI_ISL_2460337	?	Radhakrishnan V. S et al	National Centre for Disease Control (NCDC) Biotechnology Division, Delhi	NCDC Delhi, Biotechnology Division INSACOG	Asia
India/MH-NIV-VOC-65/2020	EPI_ISL_1034168	?	Potdar et al	NIV Influenza	NIV Influenza	Asia
India/MP-NCDC-4109231/2021	EPI_ISL_4462394	?	Mahesh S Dhar et al	National Centre for Disease Control (NCDC) Biotechnology Division, Delhi - INSACOG	NCDC Delhi, Biotechnology Division -INSACOG	Asia
India/PB-NCDC-3709211/2021	EPI_ISL_4473827	?	Robin Marwal et al	National Centre for Disease Control (NCDC) Biotechnology Division, Delhi - INSACOG	NCDC Delhi, Biotechnology Division -INSACOG	Asia
India/MH-ICMR_MCL_21_10055_3_7718/2021	EPI_ISL_8350536	?	Pragya D. Yadav et al	Indian Council of Medical Research-National Institute of Virology, Microbial Containment Complex	Indian Council of Medical Research-National Institute of Virology, Microbial Containment Complex	Asia
India/PB-NCDC-41096/2021	EPI_ISL_4462582	?	Mahesh S Dhar et al	National Centre for Disease Control (NCDC) Biotechnology Division, Delhi - INSACOG	NCDC Delhi, Biotechnology Division -INSACOG	Asia
India/PB-38/2021	EPI_ISL_2233498	?	Murali Bashyam et al	National Centre for Disease Control	CDFD -INSACOG	Asia
India/PB-195/2021	EPI_ISL_2233643	?	Murali Bashyam et al	National Centre for Disease Control	CDFD -INSACOG	Asia
India/PB-NCDC-1409378/2021	EPI_ISL_2460266	?	Radhakrishnan V. S et al	National Centre for Disease Control (NCDC) Biotechnology Division, Delhi	NCDC Delhi, Biotechnology Division INSACOG	Asia
India/RJ-IGIB-810202031766/2021	EPI_ISL_4126922	?	INSACOG et al	INSACOG Surveillance	INSACOG at CSIR Institute of Genomics and Integrative Biology	Asia
Ireland/D-NVRL-ec21IRL20336/2021	EPI_ISL_1358030	?	Zoe Yandle et al	National Virus Reference Laboratory	National Virus Reference Laboratory	Europe
Ireland/D-NVRL-90IRL12674/2021	EPI_ISL_2087982	?	Zoe Yandle et al	National Virus Reference Laboratory	National Virus Reference Laboratory	Europe
Iran/GRC-R14379-Tehran-LaB/2021	EPI_ISL_6604987	?	Zohreh Fattahi et al	Kariminejad-Najmabadi Pathology & Genetics Center, Tehran, Iran	Genetics Research Center, University of Social Welfare and Rehabilitation Sciences	Asia
Indonesia/SS-NIHRD-WGS00427/2021	EPI_ISL_1169047	?	Vivi Setiawaty et al	RSUP Dr. Mohammad Hoesin Palembang Sumatera Selatan	National Institute of Health Research and Development	Asia
Indonesia/BA-NIHRD-WGS02467/2021	EPI_ISL_1824606	?	Vivi Setiawaty et al	RSUP Sanglah	National Institute of Health Research and Development	Asia
Ireland/D-NVRL-M35IRL98074/2021	EPI_ISL_4131837	?	Zoe Yandle et al	National Virus Reference Laboratory	National Virus Reference Laboratory	Europe
Iraq/DSeq-C16/2021	EPI_ISL_4574546	?	Paywast Jamal Jalal et al	Shar Hospital	DeepSeq Nottingham	Asia
Iraq/Samawa-15/2020	EPI_ISL_1524344	MZ145301.1	Nihad Al-Rashedi et al	Biology Department, College of Science, Al Muthanna University and Public Health Laboratory, Al-Muthanna Health Directorate	Department of Virology, Faculty of Medicine, University of Helsinki, Helsinki, Finland	Asia
Indonesia/JB-GS-WJHL-ITB-W010/2021	EPI_ISL_4885265	?	Azzania Fibriani et al	Pelabuhan Ratu Sukabumi Regional Public Hospital	West Java Health Laboratory; School of Life Sciences and Technology, Institut Teknologi Bandung	Asia
Iraq/Thi-Qar-5/2021	EPI_ISL_2931135	MZ555947.1	Nihad Al-Rashedi et al	Biology Department, College of Science, Al Muthanna University and Public Health Laboratory, Al-Muthanna Health Directorate	Department of Virology, Faculty of Medicine, University of Helsinki, Helsinki, Finland	Asia
Iran/GRC-12638-TEHRAN-LAB/2021	EPI_ISL_6314698	?	Zohreh Fattahi et al	Kariminejad-Najmabadi Pathology & Genetics Center, Tehran, Iran	Genetics Research Center, University of Social Welfare and Rehabilitation Sciences	Asia
Iran/NIC-Min5/2021	EPI_ISL_6832139	?	NZ Shafiei Jandaghi et al	National Influenza Center, Virology Department	National Influenza Center	Asia
Ireland/CO-NVRL-M36IRL05737/2021	EPI_ISL_4131840	?	Zoe Yandle et al	National Virus Reference Laboratory	National Virus Reference Laboratory	Europe
Iraq/Samawa-74/2021	EPI_ISL_2467925	MZ366455.1	Nihad Al-Rashedi et al	Biology Department, College of Science, Al Muthanna University and Public Health Laboratory, Al-Muthanna Health Directorate	Department of Virology, Faculty of Medicine, University of Helsinki, Helsinki, Finland	Asia
Indonesia/JK-NIHRD-MI2101540/2021	EPI_ISL_1118931	?	Hana Apsari Pawestri et al	National Institute of Health Research and Development	National Institute of Health Research and Development	Asia
Iraq/Samawa-61/2021	EPI_ISL_2467914	MZ366446.1	Nihad Al-Rashedi et al	Biology Department, College of Science, Al Muthanna University and Public Health Laboratory, Al-Muthanna Health Directorate	Department of Virology, Faculty of Medicine, University of Helsinki, Helsinki, Finland	Asia
Indonesia/JT-NIHRD-WGS02951/2021	EPI_ISL_2262294	?	Hana Apsari Pawestri et al	RSUD Brebes	National Institute of Health Research and Development	Asia
Iraq/CPHL-051221-06/2021	EPI_ISL_9068180	?	Dr. Hani Mousa Al-Akabi et al	Central Public Health Laboratory	Central Public Health Laboratory	Asia
India/WB-1931500893545/2020	EPI_ISL_1419595	?	Arindam Maitra et al	INSACOG-WB	National Institute of Biomedical Genomics – INSACOG	Asia
Iran/GRC-RNAE2-N192/2021	EPI_ISL_2835952	?	Zohreh Fattahi et al	COVID-19 National Reference Laboratoty, Pasteur Institute of Iran.	Genetics Research Center, University of Social Welfare and Rehabilitation Sciences	Asia
Iran/NIC-Kah11/2021	EPI_ISL_6832144	?	A Nejati et al	National Influenza Center, Virology Department	National Influenza Center	Asia
Indonesia/JB-NIHRD-C002130911/2021	EPI_ISL_1415427	?	Subangkit et al	National Institute of Health Research and Development	National Institute of Health Research and Development	Asia
Indonesia/JK-NIHRD-WGS02003/2021	EPI_ISL_2429144	?	Vivi Setiawaty et al	National Institute of Health Research and Development	National Institute of Health Research and Development	Asia
Ireland/D-NVRL-22IRL83064/2021	EPI_ISL_2193831	?	Zoe Yandle et al	National Virus Reference Laboratory	National Virus Reference Laboratory	Europe
Ireland/D-NVRL-87IRL11125/2021	EPI_ISL_1323763	?	Zoe Yandle et al	National Virus Reference Laboratory	National Virus Reference Laboratory	Europe
Indonesia/JK-GSILab-491766/2021	EPI_ISL_2500362	?	Vania Gavrila Wikasa et al	Genomik Solidaritas Indonesia Laboratorium	Genomik Solidaritas Indonesia Laboratorium	Asia
Indonesia/JB-DPK-LIPI203/2021	EPI_ISL_3086872	?	Listiana Oktavia et al	UPTD Puskesmas Mampang	Indonesian Institute of Sciences (LIPI) and Laboratorium Kesehatan Daerah (Labkesda) Kota Depok	Asia
Iran/Hormozghan-NIC-15/2021	EPI_ISL_1993548	?	NZ Shafiei Jandaghi et al	Molecular Diagnostic Laboratory (Hormozghan University of Medical Sciences)	National Influenza Center	Asia
India/UP-IGIB-MEEN0045179734/2021	EPI_ISL_4127402	?	INSACOG et al	INSACOG Surveillance	INSACOG at CSIR Institute of Genomics and Integrative Biology	Asia
Indonesia/RI-NIHRD-WGS03709/2021	EPI_ISL_2258213	?	Hana Apsari Pawestri et al	RSUD Arifin Ahmad Riau	National Institute of Health Research and Development	Asia
Iraq/DSeq-C41/2021	EPI_ISL_4574540	?	Paywast Jamal Jalal et al	Shakha Medical Mall Hospital	DeepSeq Nottingham	Asia
Iraq/KR-SEARCH-119927/2021	EPI_ISL_12277911	?	SEARCH Alliance with Jassim Mohammed Abdo et al	University of Duhok COVID-19 Center for Research and Diagnosis	Andersen lab at Scripps Research	Asia
Iraq/DSeq-C15/2021	EPI_ISL_4574545	?	Paywast Jamal Jalal et al	Shakha Medical Mall Hospital	DeepSeq Nottingham	Asia
India/UK-NCDC-INSACOG-2209179/2021	EPI_ISL_1970207	?	Kalaiarasan Ponnusamy et al	Biotechnology Division, NCDC Delhi	NCDC Delhi, Biotechnology Division	Asia
Iraq/DSeq-C31/2021	EPI_ISL_4574551	?	Paywast Jamal Jalal et al	Hiwa hospital	DeepSeq Nottingham	Asia
Ireland/D-NVRL-22IRL74691/2021	EPI_ISL_2240880	?	Zoe Yandle et al	National Virus Reference Laboratory	National Virus Reference Laboratory	Europe
Iraq/Samawa-55/2021	EPI_ISL_2467908	MZ366440.1	Nihad Al-Rashedi et al	Biology Department, College of Science, Al Muthanna University and Public Health Laboratory, Al-Muthanna Health Directorate	Department of Virology, Faculty of Medicine, University of Helsinki, Helsinki, Finland	Asia
Iraq/Samawa-72/2021	EPI_ISL_2467923	?	Nihad Al-Rashedi et al	Biology Department, College of Science, Al Muthanna University and Public Health Laboratory, Al-Muthanna Health Directorate	Department of Virology, Faculty of Medicine, University of Helsinki, Helsinki, Finland	Asia
Iraq/Samawa-3/2020	EPI_ISL_1524332	MZ145318.1	Nihad Al-Rashedi et al	Biology Department, College of Science, Al Muthanna University and Public Health Laboratory, Al-Muthanna Health Directorate	Department of Virology, Faculty of Medicine, University of Helsinki, Helsinki, Finland	Asia
Iraq/CPHL-051221-07/2021	EPI_ISL_9068193	?	Dr. Hani Mousa Al-Akabi et al	Central Public Health Laboratory	Central Public Health Laboratory	Asia
Iran/GRC-14196-Tehran-LaB/2021	EPI_ISL_6604631	?	Zohreh Fattahi et al	Kariminejad-Najmabadi Pathology & Genetics Center, Tehran, Iran	Genetics Research Center, University of Social Welfare and Rehabilitation Sciences	Asia
Iran/Tehran-NIC-S7/2021	EPI_ISL_4803556	?	A Nejati et al	National Influenza Center, Virology Department	National Influenza Center	Asia
Ireland/D-NVRL-S21IRL12044/2021	EPI_ISL_3030860	?	Zoe Yandle et al	National Virus Reference Laboratory	National Virus Reference Laboratory	Europe
Ireland/D-NVRL-22IRL75028/2021	EPI_ISL_2240875	?	Zoe Yandle et al	National Virus Reference Laboratory	National Virus Reference Laboratory	Europe
Iraq/BDCSAU-88/2021	EPI_ISL_12690601	?	Nihad Al-Rashedi et al	Biology Department, College of Science, Al Muthanna University and Central Public Health Laboratory, Baghdad	Department of Virology, Faculty of Medicine, University of Helsinki, Helsinki, Finland	Asia
Iran/NIC-14-1/2021	EPI_ISL_8754007	?	V Salimi et al	National Influenza Center, Virology Department	National Influenza Center	Asia
Indonesia/JK-NIHRD-MI211743/2021	EPI_ISL_1239143	?	Agustiningsih et al	National Institute of Health Research and Development	National Institute of Health Research and Development	Asia
Iran/GRC-TI-01-108-Tehran/2021	EPI_ISL_6121792	?	Zohreh Fattahi et al	Molecular Diagnostics laboratory, West Tehran Health Center, Health Deputy of Iran University of Medical Sciences, Tehran, Iran	Genetics Research Center, University of Social Welfare and Rehabilitation Sciences	Asia
Iraq/CPHL-040122-80/2022	EPI_ISL_8519808	?	Dr. Hani Mousa Al-Akabi et al	Central Public Health Laboratory	Central Public Health Laboratory	Asia
Iraq/CPHL-061021-17/2021	EPI_ISL_9069635	?	Dr. Hani Mousa Al-Akabi et al	Central Public Health Laboratory	Central Public Health Laboratory	Asia
Iran/GRC-14169-Tehran-LaB/2021	EPI_ISL_6604627	?	Zohreh Fattahi et al	Kariminejad-Najmabadi Pathology & Genetics Center, Tehran, Iran	Genetics Research Center, University of Social Welfare and Rehabilitation Sciences	Asia
Ireland/D-NVRL-89IRL69971/2021	EPI_ISL_1960712	?	Zoe Yandle et al	National Virus Reference Laboratory	National Virus Reference Laboratory	Europe
Iran/GRC-T-I-11-117/2021	EPI_ISL_2795678	?	Zohreh Fattahi et al	Iran University of Medical Sciences, Tehran, Iran	Genetics Research Center, University of Social Welfare and Rehabilitation Sciences	Asia
Indonesia/JB-GSILab-532084/2021	EPI_ISL_2825012	?	Vania Gavrila Wikasa et al	RSUP Dr. Hasan Sadikin Bandung	Genomik Solidaritas Indonesia Laboratorium	Asia
Indonesia/SU-NIHRD-WGS01600/2021	EPI_ISL_1416191	?	Vivi Setiawaty et al	Fakultas Kedokteran Universitas Sumatera Utara	National Institute of Health Research and Development	Asia
Iran/NIC-T1/2021	EPI_ISL_8753996	?	V Salimi et al	National Influenza Center, Virology Department	National Influenza Center	Asia
Indonesia/JK-NIHRD-WGS02532/2021	EPI_ISL_2382410	?	Vivi Setiawaty et al	Wisma Atlet	National Institute of Health Research and Development	Asia
Indonesia/KT-EIJK-MRINUPH-0026/2021	EPI_ISL_9437029	?	Fiqry Kleib et al	Siloam Hospital Palangkaraya (SHPR)	Eijkman Research Center for Molecular Biology, National Research and Innovation Agency; Mochtar Riady Institute for Nanotechnology-Universitas Pelita Harapan	Asia
Iraq/Samawa-59/2021	EPI_ISL_2467912	MZ366444.1	Nihad Al-Rashedi et al	Biology Department, College of Science, Al Muthanna University and Public Health Laboratory, Al-Muthanna Health Directorate	Department of Virology, Faculty of Medicine, University of Helsinki, Helsinki, Finland	Asia
Iran/GRC-TI-01-132-Tehran-IRAN/2021	EPI_ISL_6258790	?	Zohreh Fattahi et al	Molecular diagnostics laboratory, West Tehran Health Center, Health Deputy of Iran University of Medical Sciences, Tehran, Iran	Genetics Research Center, University of Social Welfare and Rehabilitation Sciences	Asia
Iran/NIC-Kah10/2021	EPI_ISL_6832143	?	A Nejati et al	National Influenza Center, Virology Department	National Influenza Center	Asia
Ireland/D-NVRL-S21IRL00143075/2021	EPI_ISL_3590636	?	Zoe Yandle et al	National Virus Reference Laboratory	National Virus Reference Laboratory	Europe
Iran/Tehran-NIC-23K/2021	EPI_ISL_1993553	?	NZ Shafiei Jandaghi et al	National Influenza Center, Virology Department	National Influenza Center	Asia
Ireland/DL-NVRL-M35IRL13693/2021	EPI_ISL_3925851	?	Zoe Yandle et al	National Virus Reference Laboratory	National Virus Reference Laboratory	Europe
Iran/NIC-10-1/2021	EPI_ISL_8754003	?	A Nejati et al	National Influenza Center, Virology Department	National Influenza Center	Asia
Iraq/BDCSAU-93/2021	EPI_ISL_12690606	?	Nihad Al-Rashedi et al	Biology Department, College of Science, Al Muthanna University and Central Public Health Laboratory, Baghdad	Department of Virology, Faculty of Medicine, University of Helsinki, Helsinki, Finland	Asia
Ireland/C-NVRL-e85IRL46721/2021	EPI_ISL_1132523	?	Zoe Yandle et al	National Virus Reference Laboratory	National Virus Reference Laboratory	Europe
Indonesia/JB-NIHRD-WGS01437/2021	EPI_ISL_1415898	?	Vivi Setiawaty et al	Laboratorium Intibios Karawang	National Institute of Health Research and Development	Asia
Iraq/DSeq-C14/2021	EPI_ISL_4574544	?	Paywast Jamal Jalal et al	Shar Hospital	DeepSeq Nottingham	Asia
Iran/GRC-T-I-11-101/2021	EPI_ISL_2795659	?	Zohreh Fattahi et al	Iran University of Medical Sciences, Tehran, Iran	Genetics Research Center, University of Social Welfare and Rehabilitation Sciences	Asia
Iraq/Erbil1/2021	EPI_ISL_2153105	MZ221115.1	Khailany et al	GENETICS DEPARTMENT, ZHEEN INTERNATIONAL HOSPITAL	GENETICS DEPARTMENT, ZHEEN INTERNATIONAL HOSPITAL	Asia
Iraq/Samawa-1/2021	EPI_ISL_1524330	MZ145303.1	Nihad Al-Rashedi et al	Biology Department, College of Science, Al Muthanna University and Public Health Laboratory, Al-Muthanna Health Directorate	Department of Virology, Faculty of Medicine, University of Helsinki, Helsinki, Finland	Asia
Iran/AK-02-NIC/2021	EPI_ISL_14158878	?	V Salimi et al	National Influenza Center	National Influenza Center	Asia
Iran/GRC-Krj-12-108/2021	EPI_ISL_2536158	?	Zohreh Fattahi et al	Department of Molecular Diagnostic، Emam Ali Educational and Therapeutic Center , Alborz University of Medical Sciences, Karaj, Iran	Genetics Research Center, University of Social Welfare and Rehabilitation Sciences	Asia
Ireland/D-NVRL-20IRL15991/2021	EPI_ISL_789082	?	Michael Carr et al	National Virus Reference Laboratory	National Virus Reference Laboratory	Europe
Iraq/CPHL-051221-01/2021	EPI_ISL_9068181	?	Dr. Hani Mousa Al-Akabi et al	Central Public Health Laboratory	Central Public Health Laboratory	Asia
Iran/GRC-Ahv-12-124/2021	EPI_ISL_2547522	?	Zohreh Fattahi et al	Department of Medical Virology, School of Medicine Ahvaz Jundishapur University of Medical sciences	Genetics Research Center, University of Social Welfare and Rehabilitation Sciences	Asia
Indonesia/SU-NIHRD-WGS01098/2021	EPI_ISL_1169049	?	Vivi Setiawaty et al	RSUP Adam Malik Medan Sumatera Utara	National Institute of Health Research and Development	Asia
Ireland/D-NVRL-e85IRL55251/2021	EPI_ISL_1164108	?	Zoe Yandle et al	National Virus Reference Laboratory	National Virus Reference Laboratory	Europe
Indonesia/JK-NIHRD-MI2103066/2021	EPI_ISL_1824603	?	Subangkit et al	National Institute of Health Research and Development	National Institute of Health Research and Development	Asia
Indonesia/LA-NIHRD-WGS07586/2021	EPI_ISL_2931733	?	Vivi Setiawaty et al	Dinkes Provinsi Lampung	National Institute of Health Research and Development	Asia
India/un-IGIB20210027a/2020	EPI_ISL_911540	?	Rajesh Pandey et al	CSIR-IGIB	CSIR-IGIB	Asia
Indonesia/JK-NIHRD-WGS00048/2021	EPI_ISL_2382402	?	Vivi Setiawaty et al	FarmaLab Indoutama Halim	National Institute of Health Research and Development	Asia
Iran/GRC-R14474-Tehran-LaB/2021	EPI_ISL_6606892	?	Zohreh Fattahi et al	Kariminejad-Najmabadi Pathology & Genetics Center, Tehran, Iran	Genetics Research Center, University of Social Welfare and Rehabilitation Sciences	Asia
Iraq/DSeq-C11/2021	EPI_ISL_4574555	?	Paywast Jamal Jalal et al	Hiwa hospital	DeepSeq Nottingham	Asia
Iran/GRC-Ahv-12-122/2021	EPI_ISL_2547428	?	Zohreh Fattahi et al	Department of Medical Virology, School of Medicine Ahvaz Jundishapur University of Medical sciences	Genetics Research Center, University of Social Welfare and Rehabilitation Sciences	Asia
Ireland/D-NVRL-89IRL69776/2021	EPI_ISL_1960639	?	Zoe Yandle et al	National Virus Reference Laboratory	National Virus Reference Laboratory	Europe
Iran/GRC-13802-Tehran-LaB/2021	EPI_ISL_6575611	?	Zohreh Fattahi et al	Kariminejad-Najmabadi Pathology & Genetics Center, Tehran, Iran	Genetics Research Center, University of Social Welfare and Rehabilitation Sciences	Asia
Ireland/D-NVRL-ec21IRL22766/2021	EPI_ISL_1358132	?	Zoe Yandle et al	National Virus Reference Laboratory	National Virus Reference Laboratory	Europe
Ireland/D-NVRL-90IRL13740/2021	EPI_ISL_2087967	?	Zoe Yandle et al	National Virus Reference Laboratory	National Virus Reference Laboratory	Europe
Iraq/DSeq-C45/2021	EPI_ISL_4574529	?	Paywast Jamal Jalal et al	Shakha Medical Mall Hospital	DeepSeq Nottingham	Asia
Iraq/KR-SEARCH-118890/2021	EPI_ISL_11999796	?	SEARCH Alliance with Jassim Mohammed Abdo et al	University of Duhok COVID-19 Center for Research and Diagnosis	Andersen lab at Scripps Research	Asia
Iraq/DSeq-C13/2021	EPI_ISL_4574538	?	Paywast Jamal Jalal et al	Shakha Medical Mall Hospital	DeepSeq Nottingham	Asia
Iran/NIC-A11/2021	EPI_ISL_8754026	?	J Yavarian et al	National Influenza Center, Virology Department	National Influenza Center	Asia
Iran/GRC-teh5/2021	EPI_ISL_3053825	?	Zohreh Fattahi et al	Department of Virology Research Center of Iran	Genetics Research Center, University of Social Welfare and Rehabilitation Sciences	Asia
Indonesia/KS-NIHRD-WGS00915/2021	EPI_ISL_1169048	?	Vivi Setiawaty et al	BBTKLPP Banjarbaru, Kalimantan Selatan	National Institute of Health Research and Development	Asia
Iran/GRC-Rash-02-136-Rasht/2021	EPI_ISL_6590613	?	Zohreh Fattahi et al	Microbiology Department, School of Medicine, Guilan University of Medical Sciences, Rasht, Iran	Genetics Research Center, University of Social Welfare and Rehabilitation Sciences	Asia
Iran/GRC-TI-01-129-Tehran-IRAN/2021	EPI_ISL_6258787	?	Zohreh Fattahi et al	Molecular diagnostics laboratory, West Tehran Health Center, Health Deputy of Iran University of Medical Sciences, Tehran, Iran	Genetics Research Center, University of Social Welfare and Rehabilitation Sciences	Asia
Ireland/D-NVRL-M35IRL25528/2021	EPI_ISL_3925849	?	Zoe Yandle et al	National Virus Reference Laboratory	National Virus Reference Laboratory	Europe
Ireland/G-NVRL-81IRL12721/2020	EPI_ISL_837367	?	Michael Carr et al	National Virus Reference Laboratory	National Virus Reference Laboratory	Europe
Ireland/D-NVRL-Q23IRL93363/2021	EPI_ISL_12373928	?	Zoe Yandle et al	National Virus Reference Laboratory	National Virus Reference Laboratory	Europe
Ireland/D-NVRL-89IRL93835/2021	EPI_ISL_2029151	?	Zoe Yandle et al	National Virus Reference Laboratory	National Virus Reference Laboratory	Europe
Ireland/D-NVRL-21IRL19995/2021	EPI_ISL_909899	?	Michael Carr et al	National Virus Reference Laboratory	National Virus Reference Laboratory	Europe
Iran/NIC-18-2/2021	EPI_ISL_8754012	?	NZ Shafiei Jandaghi et al	National Influenza Center, Virology Department	National Influenza Center	Asia
Iran/N193/2021	EPI_ISL_833578	?	Zahra Ahmadi et al	National Reference Laboratory for COVID-19, Pasteur Institute of Iran	National Reference Laboratory for COVID-19, Pasteur Institute of Iran	Asia
Indonesia/JB-KWG-LIPI-NIHRD-0051/2021	EPI_ISL_2631492	?	Andri Wardiana et al	Intibios Karawang	Indonesian Institute of Sciences (LIPI)/National Agency of Research and Innovation (BRIN) and National Institute of Health Research and Development (NIHRD)	Asia
Ireland/D-NVRL-t21IRL79928/2021	EPI_ISL_1599494	?	Fiona Crispie et al	National Virus Reference Laboratory	National Virus Reference Laboratory	Europe
Ireland/C-NVRL-e84IRL56037/2021	EPI_ISL_1092512	?	Zoe Yandle et al	National Virus Reference Laboratory	National Virus Reference Laboratory	Europe
Indonesia/JB-KWG-LIPI-NIHRD-0050/2021	EPI_ISL_2631491	?	Andri Wardiana et al	Intibios Karawang	Indonesian Institute of Sciences (LIPI)/National Agency of Research and Innovation (BRIN) and National Institute of Health Research and Development (NIHRD)	Asia
Iraq/CPHL-061021-19/2021	EPI_ISL_9069649	?	Dr. Hani Mousa Al-Akabi et al	Central Public Health Laboratory	Central Public Health Laboratory	Asia
Iraq/DSeq-C27/2021	EPI_ISL_4574539	?	Paywast Jamal Jalal et al	Hiwa hospital	DeepSeq Nottingham	Asia
Iraq/DSeq-C43/2021	EPI_ISL_4574541	?	Paywast Jamal Jalal et al	Shakha Medical Mall Hospital	DeepSeq Nottingham	Asia
Iraq/DSeq-C26/2021	EPI_ISL_4574548	?	Paywast Jamal Jalal et al	Shar Hospital	DeepSeq Nottingham	Asia
Iraq/KR-SEARCH-119944/2021	EPI_ISL_12277928	?	SEARCH Alliance with Jassim Mohammed Abdo et al	University of Duhok COVID-19 Center for Research and Diagnosis	Andersen lab at Scripps Research	Asia
Iran/NIC-M2/2021	EPI_ISL_8753997	?	NZ Shafiei Jandaghi et al	Molecular Diagnostic Laboratory	National Influenza Center	Asia
Indonesia/JB-GSILab-532075/2021	EPI_ISL_2825005	?	Vania Gavrila Wikasa et al	RSUP Dr. Hasan Sadikin Bandung	Genomik Solidaritas Indonesia Laboratorium	Asia
Indonesia/JK-NIHRD-WGS12896/2021	EPI_ISL_6827364	?	Kartika Dewi Puspa et al	GSI Laboratorium	National Institute of Health Research and Development	Asia
Iraq/CPHL-040122-63/2022	EPI_ISL_8519799	?	Dr. Hani Mousa Al-Akabi et al	Central Public Health Laboratory	Central Public Health Laboratory	Asia
Iraq/DSeq-C24/2021	EPI_ISL_4574547	?	Paywast Jamal Jalal et al	Hiwa hospital	DeepSeq Nottingham	Asia
Ireland/C-NVRL-83IRL91527/2021	EPI_ISL_959813	?	Michael Carr et al	National Virus Reference Laboratory	National Virus Reference Laboratory	Europe
Iraq/DSeq-C44/2021	EPI_ISL_4574542	?	Paywast Jamal Jalal et al	Shakha Medical Mall Hospital	DeepSeq Nottingham	Asia
Indonesia/JB-BRIN-WJHL-007/2021	EPI_ISL_4004716	?	Syaiful Rizal et al	RSUD Pelabuhan Ratu Sukabumi	National Research and Innovation Agency (BRIN-Indonesia, VenomCoV Project Team); West Java Health Laboratory	Asia
Iraq/CPHL-051221-08/2021	EPI_ISL_9068183	?	Dr. Hani Mousa Al-Akabi et al	Central Public Health Laboratory	Central Public Health Laboratory	Asia
Ireland/D-NVRL-ecS21IRL00136166/2021	EPI_ISL_3590898	?	Zoe Yandle et al	National Virus Reference Laboratory	National Virus Reference Laboratory	Europe
Iran/NIC-18-1/2021	EPI_ISL_8754011	?	NZ Shafiei Jandaghi et al	National Influenza Center, Virology Department	National Influenza Center	Asia
Ireland/D-NVRL-87IRL11126/2021	EPI_ISL_1323764	?	Zoe Yandle et al	National Virus Reference Laboratory	National Virus Reference Laboratory	Europe
Iraq/CPHL-051221-05/2021	EPI_ISL_9068205	?	Dr. Hani Mousa Al-Akabi et al	Central Public Health Laboratory	Central Public Health Laboratory	Asia
Iraq/BDCSAU-87/2021	EPI_ISL_12690600	?	Nihad Al-Rashedi et al	Biology Department, College of Science, Al Muthanna University and Central Public Health Laboratory, Baghdad	Department of Virology, Faculty of Medicine, University of Helsinki, Helsinki, Finland	Asia
Iraq/CPHL-061021-24/2021	EPI_ISL_9069637	?	Dr. Hani Mousa Al-Akabi et al	Central Public Health Laboratory	Central Public Health Laboratory	Asia
Iraq/DSeq-C17/2021	EPI_ISL_4574533	?	Paywast Jamal Jalal et al	Hiwa hospital	DeepSeq Nottingham	Asia
Iraq/Samawa-63/2021	EPI_ISL_2467916	MZ366448.1	Nihad Al-Rashedi et al	Biology Department, College of Science, Al Muthanna University and Public Health Laboratory, Al-Muthanna Health Directorate	Department of Virology, Faculty of Medicine, University of Helsinki, Helsinki, Finland	Asia
Indonesia/JB-GSILab-532085/2021	EPI_ISL_2825011	?	Vania Gavrila Wikasa et al	RSUP Dr. Hasan Sadikin Bandung	Genomik Solidaritas Indonesia Laboratorium	Asia
Iran/NIC-Sina8/2021	EPI_ISL_6832141	?	A Nejati et al	National Influenza Center, Virology Department	National Influenza Center	Asia
Indonesia/JK-NIHRD-WGS02518/2021	EPI_ISL_2382408	?	Vivi Setiawaty et al	Wisma Atlet	National Institute of Health Research and Development	Asia
Iraq/DSeq-C40/2021	EPI_ISL_4574553	?	Paywast Jamal Jalal et al	Shakha Medical Mall Hospital	DeepSeq Nottingham	Asia
Indonesia/JK-NIHRD-WGS04777/2021	EPI_ISL_3138832	?	Arie Ardiansyah Nugraha et al	GSI LAB	National Institute of Health Research and Development	Asia
Indonesia/JI-ITD-42606N/2021	EPI_ISL_2226647	?	Krisnoadi Rahardjo et al	RSUD Dr. Soetomo	Institute of Tropical Disease, Universitas Airlangga	Asia
Ireland/D-NVRL-ec21IRL77224/2021	EPI_ISL_1502383	?	Zoe Yandle et al	National Virus Reference Laboratory	National Virus Reference Laboratory	Europe
Iran/GRC-R14481-Tehran-LaB/2021	EPI_ISL_6606895	?	Zohreh Fattahi et al	Kariminejad-Najmabadi Pathology & Genetics Center, Tehran, Iran	Genetics Research Center, University of Social Welfare and Rehabilitation Sciences	Asia
Ireland/DL-NVRL-S21IRL00102414/2021	EPI_ISL_3247543	?	Zoe Yandle et al	National Virus Reference Laboratory	National Virus Reference Laboratory	Europe
Israel/CVL-13583/2021	EPI_ISL_2183834	?	Neta Zuckerman et al	Israel Central Virology laboratory	Israel National Consortium for SARS-CoV-2 sequencing	Asia
Israel/1836112681/2021	EPI_ISL_1278611	?	Stern Lab et al	Clalit Health Services Laboratories, Israel	Stern Lab	Asia
Israel/CVL-14447/2021	EPI_ISL_3278348	?	Neta Zuckerman et al	Israel Central Virology laboratory	Israel National Consortium for SARS-CoV-2 sequencing	Asia
Israel/CVL-5842/2021	EPI_ISL_1762205	?	Neta Zuckerman et al	Israel Central Virology laboratory	Israel National Consortium for SARS-CoV-2 sequencing	Asia
Ireland/LS-NVRL-Q23IRL93639/2021	EPI_ISL_3011209	?	Zoe Yandle et al	National Virus Reference Laboratory	National Virus Reference Laboratory	Europe
Israel/1984910633/2021	EPI_ISL_1278508	?	Stern Lab et al	Clalit Health Services Laboratories, Israel	Stern Lab	Asia
Ireland/LK-NVRL-Q23IRL66736/2021	EPI_ISL_2649614	?	Zoe Yandle et al	National Virus Reference Laboratory	National Virus Reference Laboratory	Europe
Israel/CVL-18410/2021	EPI_ISL_5731343	?	Neta Zuckerman et al	Israel Central Virology laboratory	Israel Central Virology laboratory	Asia
Israel/CVL-13919/2021	EPI_ISL_3279351	?	Neta Zuckerman et al	Israel Central Virology laboratory	Israel National Consortium for SARS-CoV-2 sequencing	Asia
Israel/CVL-4417/2021	EPI_ISL_1358582	?	Neta Zuckerman et al	Israel Central Virology laboratory	Israel National Consortium for SARS-CoV-2 sequencing	Asia
Ireland/MN-NVRL-ec21IRL29903/2021	EPI_ISL_1196508	?	Zoe Yandle et al	National Virus Reference Laboratory	National Virus Reference Laboratory	Europe
Israel/CVL-11921/2021	EPI_ISL_2181872	?	Neta Zuckerman et al	Israel Central Virology laboratory	Israel National Consortium for SARS-CoV-2 sequencing	Asia
Israel/CVL-1344/2020	EPI_ISL_1209614	?	Neta Zuckerman et al	Israel Central Virology laboratory	Israel National Consortium for SARS-CoV-2 sequencing	Asia
Israel/CVL-3353/2021	EPI_ISL_1209573	?	Neta Zuckerman et al	Israel Central Virology laboratory	Israel National Consortium for SARS-CoV-2 sequencing	Asia
Israel/CVL-14475/2021	EPI_ISL_3278368	?	Neta Zuckerman et al	Israel Central Virology laboratory	Israel National Consortium for SARS-CoV-2 sequencing	Asia
Ireland/KY-NVRL-20IRL11336/2020	EPI_ISL_789067	?	Michael Carr et al	National Virus Reference Laboratory	National Virus Reference Laboratory	Europe
Israel/CVL-8497/2021	EPI_ISL_2083717	?	Neta Zuckerman et al	Israel Central Virology laboratory	Israel National Consortium for SARS-CoV-2 sequencing	Asia
Ireland/WD-NVRL-S21IRL11209/2021	EPI_ISL_3030904	?	Zoe Yandle et al	National Virus Reference Laboratory	National Virus Reference Laboratory	Europe
Israel/CVL-4056/2021	EPI_ISL_1209578	?	Neta Zuckerman et al	Israel Central Virology laboratory	Israel National Consortium for SARS-CoV-2 sequencing	Asia
Israel/CVL-10557/2021	EPI_ISL_2085181	?	Neta Zuckerman et al	Israel Central Virology laboratory	Israel National Consortium for SARS-CoV-2 sequencing	Asia
Ireland/LH-NVRL-S21IRL00559591/2021	EPI_ISL_7845718	?	Zoe Yandle et al	National Virus Reference Laboratory	National Virus Reference Laboratory	Europe
Ireland/LH-NVRL-21IRL34973/2020	EPI_ISL_1180409	?	Zoe Yandle et al	National Virus Reference Laboratory	National Virus Reference Laboratory	Europe
Israel/CVL-12683/2021	EPI_ISL_2182929	?	Neta Zuckerman et al	Israel Central Virology laboratory	Israel National Consortium for SARS-CoV-2 sequencing	Asia
Israel/CVL-7853/2021	EPI_ISL_2083268	?	Neta Zuckerman et al	Israel Central Virology laboratory	Israel National Consortium for SARS-CoV-2 sequencing	Asia
Ireland/KY-NVRL-20IRL11089/2020	EPI_ISL_789091	?	Michael Carr et al	National Virus Reference Laboratory	National Virus Reference Laboratory	Europe
Israel/CVL-25/2020	EPI_ISL_944232	?	Neta Zuckerman et al	Israel Central Virology laboratory	Israel National Consortium for SARS-CoV-2 sequencing	Asia
Ireland/LH-NVRL-21IRL45859/2021	EPI_ISL_1299325	?	Zoe Yandle et al	National Virus Reference Laboratory	National Virus Reference Laboratory	Europe
Israel/CVL-11554/2021	EPI_ISL_2085897	?	Neta Zuckerman et al	Israel Central Virology laboratory	Israel National Consortium for SARS-CoV-2 sequencing	Asia
Israel/CVL-498ngs/2020	EPI_ISL_804074	?	Neta Zuckerman et al	Israel Central Virology laboratory	Israel National Consortium for SARS-CoV-2 sequencing	Asia
Israel/CVL-17574/2021	EPI_ISL_5620444	?	Neta Zuckerman et al	Israel Central Virology laboratory	Israel Central Virology laboratory	Asia
Ireland/KY-NVRL-e84IRL45242/2021	EPI_ISL_1092573	?	Zoe Yandle et al	National Virus Reference Laboratory	National Virus Reference Laboratory	Europe
Israel/CVL-15504/2021	EPI_ISL_3279097	?	Neta Zuckerman et al	Israel Central Virology laboratory	Israel National Consortium for SARS-CoV-2 sequencing	Asia
Israel/CVL-17631/2021	EPI_ISL_5620518	?	Neta Zuckerman et al	Israel Central Virology laboratory	Israel Central Virology laboratory	Asia
Ireland/LH-NVRL-gM34IRL13209/2021	EPI_ISL_5863524	?	Guerrino Macori et al	National Virus Reference Laboratory	National Virus Reference Laboratory	Europe
Ireland/LH-NVRL-81IRL19867/2020	EPI_ISL_837380	?	Michael Carr et al	National Virus Reference Laboratory	National Virus Reference Laboratory	Europe
Israel/CVL-9469/2021	EPI_ISL_2084519	?	Neta Zuckerman et al	Israel Central Virology laboratory	Israel National Consortium for SARS-CoV-2 sequencing	Asia
Israel/CVL-10975/2021	EPI_ISL_2085571	?	Neta Zuckerman et al	Israel Central Virology laboratory	Israel National Consortium for SARS-CoV-2 sequencing	Asia
Israel/210720903/2021	EPI_ISL_1424987	?	Stern Lab et al	Clalit Health Services Laboratories, Israel	Stern Lab	Asia
Israel/CVL-44/2020	EPI_ISL_944269	?	Neta Zuckerman et al	Israel Central Virology laboratory	Israel National Consortium for SARS-CoV-2 sequencing	Asia
Israel/CVL-1783/2021	EPI_ISL_1209656	?	Neta Zuckerman et al	Israel Central Virology laboratory	Israel National Consortium for SARS-CoV-2 sequencing	Asia
Israel/CVL-11563/2021	EPI_ISL_2085903	?	Neta Zuckerman et al	Israel Central Virology laboratory	Israel National Consortium for SARS-CoV-2 sequencing	Asia
Israel/CVL-11558/2021	EPI_ISL_2085900	?	Neta Zuckerman et al	Israel Central Virology laboratory	Israel National Consortium for SARS-CoV-2 sequencing	Asia
Israel/CVL-46/2020	EPI_ISL_944233	?	Neta Zuckerman et al	Israel Central Virology laboratory	Israel National Consortium for SARS-CoV-2 sequencing	Asia
Israel/CVL-11276/2021	EPI_ISL_2085481	?	Neta Zuckerman et al	Israel Central Virology laboratory	Israel National Consortium for SARS-CoV-2 sequencing	Asia
Israel/CVL-13638/2021	EPI_ISL_2636163	?	Neta Zuckerman et al	Israel Central Virology laboratory	Israel National Consortium for SARS-CoV-2 sequencing	Asia
Israel/CVL-17617/2021	EPI_ISL_5620443	?	Neta Zuckerman et al	Israel Central Virology laboratory	Israel Central Virology laboratory	Asia
Ireland/KE-NVRL-30IRL11481/2021	EPI_ISL_2399852	?	Zoe Yandle et al	National Virus Reference Laboratory	National Virus Reference Laboratory	Europe
Israel/CVL-3895/2021	EPI_ISL_1209575	?	Neta Zuckerman et al	Israel Central Virology laboratory	Israel National Consortium for SARS-CoV-2 sequencing	Asia
[truncated: 87,944 more rows]
